# Supplementary material for: Bioinformatics analysis reveals shared molecular pathways for relationship between ulcerative colitis and primary sclerosing cholangitis
Source: Genomics Inform. 2025 May 15;23:12. doi: 10.1186/s44342-025-00045-4 (PMC12082998; doi:10.1186/s44342-025-00045-4)
Supplement: Supplementary file 1 — DisGeNET database. [file 44342_2025_45_MOESM1_ESM.xlsx]

## Sheet: Ulcerrative colitis
year_final	disease_type	score	disease_class_name	gene_symbol	gene_dsi	diseaseid	disease_name	geneid	protein_class_name	disease_class	el	disease_semantic_type	source	ei	gene_pli	protein_class	year_initial	gene_dpi	uniprotid
2020	disease	0.7	Digestive System Diseases	IL23R	0.466	C0009324	Ulcerative Colitis	149233	Signaling	C06		Disease or Syndrome	ALL	0.982	0.00055961	DTO_05007599	2006	0.769	Q5VWK5
2019	disease	0.7	Digestive System Diseases	NOD2	0.423	C0009324	Ulcerative Colitis	64127	Enzyme	C06		Disease or Syndrome	ALL	0.909	1.9834e-30	DTO_05007624	1998	0.923	Q9HC29
2016	disease	0.68	Digestive System Diseases	PTPN2	0.538	C0009324	Ulcerative Colitis	5771		C06		Disease or Syndrome	ALL	1	0.99953		2008	0.692	P17706
2017	disease	0.64	Digestive System Diseases	CCL20	0.474	C0009324	Ulcerative Colitis	6364	Signaling	C06		Disease or Syndrome	ALL	1	0.00024242	DTO_05007599	2004	0.846	P78556
2018	disease	0.6	Digestive System Diseases	ICAM1	0.364	C0009324	Ulcerative Colitis	3383		C06		Disease or Syndrome	ALL	0.929	0.035295		1995	0.962	P05362
2020	disease	0.6	Digestive System Diseases	IL1B	0.276	C0009324	Ulcerative Colitis	3553		C06		Disease or Syndrome	ALL	0.959	0.13005		1992	0.962	P01584
2020	disease	0.6	Digestive System Diseases	TNF	0.231	C0009324	Ulcerative Colitis	7124	Signaling	C06		Disease or Syndrome	ALL	0.971	0.8033	DTO_05007599	1996	0.962	P01375
2019	disease	0.57	Digestive System Diseases	IRF5	0.489	C0009324	Ulcerative Colitis	3663	Transcription factor	C06		Disease or Syndrome	ALL	1	0.0090365	DTO_05007542	2007	0.731	Q13568
2019	disease	0.5	Digestive System Diseases	FCGR2A	0.48	C0009324	Ulcerative Colitis	2212	Cell adhesion	C06		Disease or Syndrome	ALL	1	2.0054e-06	DTO_05007620	2009	0.769	P12318
2019	disease	0.5	Digestive System Diseases	HLA-DRB1	0.333	C0009324	Ulcerative Colitis	3123	Immune response	C06		Disease or Syndrome	ALL	0.885	0.0010997	DTO_05007608	1993	0.923	P01911
2020	disease	0.5	Digestive System Diseases	IL10	0.281	C0009324	Ulcerative Colitis	3586		C06		Disease or Syndrome	ALL	0.968	0.0058874		1995	0.923	P22301
2018	disease	0.5	Digestive System Diseases	STAT3	0.32	C0009324	Ulcerative Colitis	6774	Nucleic acid binding	C06		Disease or Syndrome	ALL	1	1	DTO_05007557	2008	0.923	P40763
2019	disease	0.5	Digestive System Diseases	TNFSF15	0.531	C0009324	Ulcerative Colitis	9966	Signaling	C06		Disease or Syndrome	ALL	0.96	0.0028159	DTO_05007599	2004	0.692	O95150
2017	disease	0.47	Digestive System Diseases	MST1	0.465	C0009324	Ulcerative Colitis	4485	Enzyme	C06		Disease or Syndrome	ALL	1	4.7831e-19	DTO_05007624	2008	0.885	P26927
2016	disease	0.45	Digestive System Diseases	IRGM	0.617	C0009324	Ulcerative Colitis	345611		C06		Disease or Syndrome	ALL	0.875			2009	0.538	A1A4Y4
2017	disease	0.43	Digestive System Diseases	CARD9	0.566	C0009324	Ulcerative Colitis	64170		C06		Disease or Syndrome	ALL	1	8.1491e-13		2008	0.654	Q9H257
2011	disease	0.42	Digestive System Diseases	CCNY	0.711	C0009324	Ulcerative Colitis	219771		C06		Disease or Syndrome	ALL	1	0.80672		2008	0.269	Q8ND76
2016	disease	0.42	Digestive System Diseases	IL7R	0.487	C0009324	Ulcerative Colitis	3575	Receptor	C06		Disease or Syndrome	ALL	1	3.763e-07	DTO_05007575	2011	0.769	P16871
2018	disease	0.42	Digestive System Diseases	IL17REL	0.861	C0009324	Ulcerative Colitis	400935		C06		Disease or Syndrome	ALL	1	0.0018916		2010	0.192	Q6ZVW7
2017	disease	0.41	Digestive System Diseases	ADCY7	0.656	C0009324	Ulcerative Colitis	113		C06		Disease or Syndrome	ALL	1	9.4815e-07		2015	0.462	P51828
2017	disease	0.41	Digestive System Diseases	GNA12	0.547	C0009324	Ulcerative Colitis	2768	Enzyme modulator	C06		Disease or Syndrome	ALL	1	0.96994	DTO_05007584	2011	0.769	Q03113
2011	disease	0.4	Digestive System Diseases	CDH3	0.56	C0009324	Ulcerative Colitis	1001		C06		Disease or Syndrome	ALL	1	2.7988e-10		2009	0.615	P22223
2003	disease	0.4	Digestive System Diseases	MASP2	0.582	C0009324	Ulcerative Colitis	10747	Enzyme	C06		Disease or Syndrome	ALL	1	3.0428e-14	DTO_05007624	2003	0.692	O00187
2014	disease	0.4	Digestive System Diseases	NKX2-3	0.716	C0009324	Ulcerative Colitis	159296	Transcription factor	C06		Disease or Syndrome	ALL	1	0.95047	DTO_05007542	2008	0.231	Q8TAU0
2016	disease	0.4	Digestive System Diseases	DAP	0.53	C0009324	Ulcerative Colitis	1611	Enzyme modulator	C06		Disease or Syndrome	ALL	1	0.0035018	DTO_05007584	2011	0.808	P51397
2020	disease	0.4	Digestive System Diseases	CXCL8	0.31	C0009324	Ulcerative Colitis	3576	Signaling	C06		Disease or Syndrome	ALL	1	0.00027377	DTO_05007599	1994	0.962	P10145
2018	disease	0.4	Digestive System Diseases	IL12B	0.48	C0009324	Ulcerative Colitis	3593	Signaling	C06		Disease or Syndrome	ALL	1	0.00011439	DTO_05007599	2007	0.885	P29460
2018	disease	0.4	Digestive System Diseases	MMP9	0.305	C0009324	Ulcerative Colitis	4318	Enzyme	C06		Disease or Syndrome	ALL	1	1.8869e-17	DTO_05007624	2012	0.923	P14780
2019	disease	0.4	Digestive System Diseases	MPO	0.377	C0009324	Ulcerative Colitis	4353	Enzyme	C06		Disease or Syndrome	ALL	1	7.105e-15	DTO_05007624	2010	0.923	P05164
2018	disease	0.4	Digestive System Diseases	ABCB1	0.344	C0009324	Ulcerative Colitis	5243	Transporter	C06		Disease or Syndrome	ALL	0.921	1.2564e-05	DTO_05007405	1992	0.885	P08183
2016	disease	0.4	Digestive System Diseases	PRDM1	0.538	C0009324	Ulcerative Colitis	639		C06		Disease or Syndrome	ALL	1	0.9565		2011	0.731	O75626
2019	disease	0.4	Digestive System Diseases	GPR65	0.653	C0009324	Ulcerative Colitis	8477	G-protein coupled receptor	C06		Disease or Syndrome	ALL	1	0.1114	DTO_02300001	2015	0.5	Q8IYL9
2018	disease	0.39	Digestive System Diseases	JAK2	0.385	C0009324	Ulcerative Colitis	3717	Kinase	C06		Disease or Syndrome	ALL	1	0.65372	DTO_03300101	2009	0.885	O60674
2015	disease	0.39	Digestive System Diseases	CDH1	0.401	C0009324	Ulcerative Colitis	999		C06		Disease or Syndrome	ALL	1	0.14631		1997	0.808	P12830
2017	disease	0.38	Digestive System Diseases	ECM1	0.576	C0009324	Ulcerative Colitis	1893		C06		Disease or Syndrome	ALL	0.875	4.6627e-14		2008	0.731	Q16610
2019	disease	0.37	Digestive System Diseases	HNF4A	0.461	C0009324	Ulcerative Colitis	3172	Nuclear receptor	C06		Disease or Syndrome	ALL	1	0.15285	DTO_00102000	2009	0.808	P41235
2020	disease	0.37	Digestive System Diseases	RELA	0.406	C0009324	Ulcerative Colitis	5970	Transcription factor	C06		Disease or Syndrome	ALL	1	0.99948	DTO_05007542	1998	0.885	Q04206
2019	disease	0.35	Digestive System Diseases	CCR6	0.485	C0009324	Ulcerative Colitis	1235	G-protein coupled receptor	C06		Disease or Syndrome	ALL	1	0.0057867	DTO_02300001	2005	0.808	P51684
2016	disease	0.34	Digestive System Diseases	SLC11A1	0.525	C0009324	Ulcerative Colitis	6556	Transporter	C06		Disease or Syndrome	ALL	1	1.5485e-19	DTO_05007405	1999	0.846	P49279
2018	disease	0.34	Digestive System Diseases	ORMDL3	0.666	C0009324	Ulcerative Colitis	94103		C06		Disease or Syndrome	ALL	1	0.78329		2010	0.423	Q8N138
2018	disease	0.33	Digestive System Diseases	SLC26A3	0.554	C0009324	Ulcerative Colitis	1811	Transporter	C06		Disease or Syndrome	ALL	1	1.3699e-13	DTO_05007405	2002	0.692	P40879
2015	disease	0.33	Digestive System Diseases	LAMB1	0.615	C0009324	Ulcerative Colitis	3912	Enzyme modulator	C06		Disease or Syndrome	ALL	1	5.0687e-22	DTO_05007584	2009	0.654	P07942
2010	disease	0.32	Digestive System Diseases	ARPC2	0.769	C0009324	Ulcerative Colitis	10109		C06		Disease or Syndrome	ALL	1	0.99769		2008	0.308	O15144
2012	disease	0.32	Digestive System Diseases	ICOSLG	0.601	C0009324	Ulcerative Colitis	23308		C06		Disease or Syndrome	ALL	1	0.00035482		2010	0.654	O75144
2017	disease	0.32	Digestive System Diseases	IL10RA	0.579	C0009324	Ulcerative Colitis	3587	Receptor	C06	strong	Disease or Syndrome	ALL	1	0.017808	DTO_05007575	2009	0.692	Q13651
2018	disease	0.32	Digestive System Diseases	IL1R2	0.593	C0009324	Ulcerative Colitis	7850	Receptor	C06		Disease or Syndrome	ALL	1	6.5372e-15	DTO_05007575	2011	0.846	P27930
2020	disease	0.32	Digestive System Diseases	RIPK2	0.587	C0009324	Ulcerative Colitis	8767	Kinase	C06		Disease or Syndrome	ALL	1	0.39282	DTO_03300101	2010	0.769	O43353
2020	disease	0.32	Digestive System Diseases	SPHK1	0.48	C0009324	Ulcerative Colitis	8877	Kinase	C06		Disease or Syndrome	ALL	1	3.0327e-07	DTO_03300101	2013	0.808	Q9NYA1
2010	disease	0.32	Digestive System Diseases	HERC2	0.568	C0009324	Ulcerative Colitis	8924		C06		Disease or Syndrome	ALL	1	1		2008	0.692	O95714
2017	disease	0.31	Digestive System Diseases	DEFA5	0.695	C0009324	Ulcerative Colitis	1670		C06		Disease or Syndrome	ALL	1	5.1896e-06		2010	0.423	Q01523
2015	disease	0.31	Digestive System Diseases	KIF21B	0.805	C0009324	Ulcerative Colitis	23046	Cellular structure	C06		Disease or Syndrome	ALL	1	1.7695e-06	DTO_05007530	2010	0.192	O75037
2011	disease	0.31	Digestive System Diseases	CXCR2	0.445	C0009324	Ulcerative Colitis	3579	G-protein coupled receptor	C06		Disease or Syndrome	ALL	1	0.013736	DTO_02300001	1997	0.923	P25025
2013	disease	0.31	Digestive System Diseases	IL10RB	0.636	C0009324	Ulcerative Colitis	3588	Receptor	C06	strong	Disease or Syndrome	ALL	1	2.5103e-06	DTO_05007575	2011	0.577	Q08334
2015	disease	0.31	Digestive System Diseases	CASP3	0.351	C0009324	Ulcerative Colitis	836	Enzyme	C06		Disease or Syndrome	ALL	1	0.10017	DTO_05007624	2013	0.923	P42574
2011	disease	0.31	Digestive System Diseases	PSMG1	0.579	C0009324	Ulcerative Colitis	8624		C06		Disease or Syndrome	ALL	1	0.00034234		2010	0.731	O95456
2010	disease	0.31	Digestive System Diseases	IL18RAP	0.674	C0009324	Ulcerative Colitis	8807	Receptor	C06		Disease or Syndrome	ALL	1	0.0021796	DTO_05007575	2008	0.577	O95256
2010	disease	0.3	Digestive System Diseases	IKZF1	0.533	C0009324	Ulcerative Colitis	10320	Transcription factor	C06		Disease or Syndrome	ALL	1	0.9986	DTO_05007542	2010	0.769	Q13422
2010	disease	0.3	Digestive System Diseases	DEFA6	0.792	C0009324	Ulcerative Colitis	1671		C06		Disease or Syndrome	ALL	1	4.2537e-06		2010	0.115	Q01524
2011	disease	0.3	Digestive System Diseases	CXCR1	0.508	C0009324	Ulcerative Colitis	3577	G-protein coupled receptor	C06		Disease or Syndrome	ALL	1	3.0337e-07	DTO_02300001	2011	0.769	P25024
2011	disease	0.3	Digestive System Diseases	LSP1	0.7	C0009324	Ulcerative Colitis	4046		C06		Disease or Syndrome	ALL	1	1.472e-06		2011	0.462	P33241
2006	disease	0.3	Digestive System Diseases	LTF	0.543	C0009324	Ulcerative Colitis	4057	Enzyme	C06		Disease or Syndrome	ALL	1	1.2665e-21	DTO_05007624	2006	0.846	P02788
2009	disease	0.3	Digestive System Diseases	GHRL	0.517	C0009324	Ulcerative Colitis	51738		C06		Disease or Syndrome	ALL	1	1.3921e-11		2009	0.769	Q9UBU3
2019	disease	0.3	Digestive System Diseases	PTGS2	0.314	C0009324	Ulcerative Colitis	5743	Enzyme	C06		Disease or Syndrome	ALL	1	0.99597	DTO_05007624	1998	0.962	P35354
2004	disease	0.3	Digestive System Diseases	VCAM1	0.422	C0009324	Ulcerative Colitis	7412		C06		Disease or Syndrome	ALL	1	0.79791		2004	0.808	P19320
2020	disease	0.28	Digestive System Diseases	MUC2	0.486	C0009324	Ulcerative Colitis	4583	Enzyme modulator	C06		Disease or Syndrome	ALL	1	9.433e-10	DTO_05007584	1998	0.808	Q02817
2011	disease	0.25	Digestive System Diseases	MMP1	0.385	C0009324	Ulcerative Colitis	4312	Enzyme	C06		Disease or Syndrome	ALL	1	7.7197e-18	DTO_05007624	2000	0.885	P03956
2018	disease	0.23	Digestive System Diseases	FAS	0.372	C0009324	Ulcerative Colitis	355		C06		Disease or Syndrome	ALL	1	0.8117		1997	0.923	P25445
2017	disease	0.22	Digestive System Diseases	PTGS1	0.46	C0009324	Ulcerative Colitis	5742	Enzyme	C06		Disease or Syndrome	ALL	1	6.2425e-07	DTO_05007624	1998	0.885	P23219
2019	disease	0.21	Digestive System Diseases	COL18A1	0.449	C0009324	Ulcerative Colitis	80781		C06		Disease or Syndrome	ALL	1	1.7414e-10		2006	0.808	P39060
2012	disease	0.2	Digestive System Diseases	ADRB2	0.442	C0009324	Ulcerative Colitis	154	G-protein coupled receptor	C06		Disease or Syndrome	ALL	1	0.52545	DTO_02300001	2012	0.923	P07550
2018	disease	0.2	Digestive System Diseases	FASLG	0.43	C0009324	Ulcerative Colitis	356	Signaling	C06		Disease or Syndrome	ALL	1	0.18345	DTO_05007599	2018	0.885	P48023
2020	disease	0.2	Digestive System Diseases	IL6	0.248	C0009324	Ulcerative Colitis	3569		C06		Disease or Syndrome	ALL	1	0.31536		1992	0.962	P05231
2019	disease	0.2	Digestive System Diseases	NFKB1	0.396	C0009324	Ulcerative Colitis	4790	Transcription factor	C06		Disease or Syndrome	ALL	0.889	1	DTO_05007542	1998	0.923	P19838
2017	disease	0.2	Digestive System Diseases	ATG16L1	0.543	C0009324	Ulcerative Colitis	55054		C06		Disease or Syndrome	ALL	1	0.96452		2001	0.769	Q676U5
2020	disease	0.2	Digestive System Diseases	TLR4	0.321	C0009324	Ulcerative Colitis	7099		C06		Disease or Syndrome	ALL	0.953	4.6131e-09		2004	0.962	O00206
2018	disease	0.18	Digestive System Diseases	PTPN22	0.438	C0009324	Ulcerative Colitis	26191		C06		Disease or Syndrome	ALL	0.889	3.4921e-21		2010	0.846	Q9Y2R2
2017	disease	0.17	Digestive System Diseases	IL27	0.457	C0009324	Ulcerative Colitis	246778		C06		Disease or Syndrome	ALL	1	0.78232		2009	0.808	Q8NEV9
2015	disease	0.17	Digestive System Diseases	STAT4	0.471	C0009324	Ulcerative Colitis	6775	Nucleic acid binding	C06		Disease or Syndrome	ALL	0.875	0.7662	DTO_05007557	2007	0.769	Q14765
2017	disease	0.17	Digestive System Diseases	CD40	0.396	C0009324	Ulcerative Colitis	958		C06		Disease or Syndrome	ALL	0.875	0.84603		1998	0.846	P25942
2016	disease	0.16	Digestive System Diseases	NOS2	0.364	C0009324	Ulcerative Colitis	4843		C06		Disease or Syndrome	ALL	1	4.0277e-15		1997	0.923	P35228
2017	disease	0.15	Digestive System Diseases	IL2RA	0.389	C0009324	Ulcerative Colitis	3559	Receptor	C06		Disease or Syndrome	ALL	1	0.054709	DTO_05007575	2003	0.885	P01589
2018	disease	0.14	Digestive System Diseases	TNFRSF1A	0.409	C0009324	Ulcerative Colitis	7132		C06		Disease or Syndrome	ALL	1	0.9949		2008	0.923	P19438
2018	disease	0.13	Digestive System Diseases	AHR	0.41	C0009324	Ulcerative Colitis	196	Transcription factor	C06		Disease or Syndrome	ALL	1	0.99999	DTO_05007542	2010	0.923	P35869
2019	disease	0.13	Digestive System Diseases	FUT2	0.552	C0009324	Ulcerative Colitis	2524	Enzyme	C06		Disease or Syndrome	ALL	1	5.3218e-14	DTO_05007624	2012	0.731	Q10981
2017	disease	0.13	Digestive System Diseases	IL19	0.558	C0009324	Ulcerative Colitis	29949		C06		Disease or Syndrome	ALL	1	4.325e-05		2011	0.769	Q9UHD0
2018	disease	0.13	Digestive System Diseases	HLA-DRA	0.581	C0009324	Ulcerative Colitis	3122	Immune response	C06		Disease or Syndrome	ALL	1	0.51949	DTO_05007608	2012	0.769	P01903
2019	disease	0.13	Digestive System Diseases	SMAD3	0.415	C0009324	Ulcerative Colitis	4088	Transcription factor	C06		Disease or Syndrome	ALL	1	0.79796	DTO_05007542	2011	0.923	P84022
2013	disease	0.13	Digestive System Diseases	TCF4	0.464	C0009324	Ulcerative Colitis	6925	Transcription factor	C06		Disease or Syndrome	ALL	1	0.99981	DTO_05007542	2007	0.846	P15884
2017	disease	0.13	Digestive System Diseases	TNFAIP3	0.481	C0009324	Ulcerative Colitis	7128	Enzyme	C06		Disease or Syndrome	ALL	1	0.99972	DTO_05007624	2010	0.808	P21580
2017	disease	0.13	Digestive System Diseases	SLC44A4	0.678	C0009324	Ulcerative Colitis	80736	Transporter	C06		Disease or Syndrome	ALL	1	1.0036e-14	DTO_05007405	2015	0.615	Q53GD3
2017	disease	0.13	Digestive System Diseases	CD28	0.436	C0009324	Ulcerative Colitis	940		C06		Disease or Syndrome	ALL	1	0.35779		2013	0.885	P10747
2016	disease	0.12	Digestive System Diseases	ETS1	0.444	C0009324	Ulcerative Colitis	2113	Transcription factor	C06		Disease or Syndrome	ALL	1	0.7816	DTO_05007542	2015	0.731	P14921
2017	disease	0.12	Digestive System Diseases	HLA-DQA1	0.416	C0009324	Ulcerative Colitis	3117	Immune response	C06		Disease or Syndrome	ALL	0.75	0.023947	DTO_05007608	1997	0.846	P01909
2016	disease	0.12	Digestive System Diseases	IL1R1	0.509	C0009324	Ulcerative Colitis	3554	Receptor	C06		Disease or Syndrome	ALL	1	0.15126	DTO_05007575	1999	0.769	P14778
2018	disease	0.12	Digestive System Diseases	IL6R	0.471	C0009324	Ulcerative Colitis	3570	Signaling	C06		Disease or Syndrome	ALL	1	3.1681e-05	DTO_05007599	2014	0.846	P08887
2019	disease	0.12	Digestive System Diseases	IL26	0.631	C0009324	Ulcerative Colitis	55801		C06		Disease or Syndrome	ALL	1	0.00053514		2009	0.538	Q9NPH9
2016	disease	0.12	Digestive System Diseases	CFB	0.532	C0009324	Ulcerative Colitis	629		C06		Disease or Syndrome	ALL	1	4.6696e-16		2014	0.769	P00751
2016	disease	0.12	Digestive System Diseases	UBE2L3	0.644	C0009324	Ulcerative Colitis	7332	Enzyme	C06		Disease or Syndrome	ALL	1	0.83844	DTO_05007624	2012	0.615	P68036
2017	disease	0.12	Digestive System Diseases	TNFRSF6B	0.528	C0009324	Ulcerative Colitis	8771		C06		Disease or Syndrome	ALL	1	3.874e-06		2010	0.731	O95407
2017	disease	0.11	Digestive System Diseases	IFNG-AS1	0.659	C0009324	Ulcerative Colitis	100885789		C06		Disease or Syndrome	ALL	1			2009	0.654
2017	disease	0.11	Digestive System Diseases	ADCY3	0.678	C0009324	Ulcerative Colitis	109		C06		Disease or Syndrome	ALL	1	1.9545e-11		2015	0.615	O60266
2017	disease	0.11	Digestive System Diseases	ZFP90	0.78	C0009324	Ulcerative Colitis	146198	Transcription factor	C06		Disease or Syndrome	ALL	0.8	0.031662	DTO_05007542	2009	0.231	Q8TF47
2019	disease	0.11	Digestive System Diseases	DNMT3A	0.445	C0009324	Ulcerative Colitis	1788		C06		Disease or Syndrome	ALL	1	7.3538e-39		2016	0.846	Q9Y6K1
2016	disease	0.11	Digestive System Diseases	ZNF365	0.641	C0009324	Ulcerative Colitis	22891		C06		Disease or Syndrome	ALL	1	0.00046761		2011	0.654	Q70YC4;Q70YC5
2017	disease	0.11	Digestive System Diseases	NR5A2	0.563	C0009324	Ulcerative Colitis	2494	Nuclear receptor	C06		Disease or Syndrome	ALL	1	0.23807	DTO_00102000	2007	0.731	O00482
2018	disease	0.11	Digestive System Diseases	GPR35	0.587	C0009324	Ulcerative Colitis	2859	G-protein coupled receptor	C06		Disease or Syndrome	ALL	1	0.0049273	DTO_02300001	2013	0.654	Q9HC97
2018	disease	0.11	Digestive System Diseases	IFNGR2	0.597	C0009324	Ulcerative Colitis	3460	Receptor	C06		Disease or Syndrome	ALL	1	0.95281	DTO_05007575	2016	0.577	P38484
2016	disease	0.11	Digestive System Diseases	ITGAL	0.511	C0009324	Ulcerative Colitis	3683		C06		Disease or Syndrome	ALL	1	0.0043213		2002	0.885	P20701
2016	disease	0.11	Digestive System Diseases	NFATC1	0.517	C0009324	Ulcerative Colitis	4772	Transcription factor	C06		Disease or Syndrome	ALL	1	0.15652	DTO_05007542	2008	0.731	O95644
2016	disease	0.11	Digestive System Diseases	NOTCH1	0.369	C0009324	Ulcerative Colitis	4851		C06		Disease or Syndrome	ALL	1	1		2009	0.885	P46531
2016	disease	0.11	Digestive System Diseases	CDKAL1	0.617	C0009324	Ulcerative Colitis	54901		C06		Disease or Syndrome	ALL	1	0.016021		2009	0.615	Q5VV42
2012	disease	0.11	Digestive System Diseases	GSDMB	0.67	C0009324	Ulcerative Colitis	55876		C06		Disease or Syndrome	ALL	1	3.3446e-07		2010	0.5	Q8TAX9
2016	disease	0.11	Digestive System Diseases	ZMIZ1	0.588	C0009324	Ulcerative Colitis	57178		C06		Disease or Syndrome	ALL	1	0.99937		2011	0.615	Q9ULJ6
2019	disease	0.11	Digestive System Diseases	BACH2	0.539	C0009324	Ulcerative Colitis	60468		C06		Disease or Syndrome	ALL	1	0.99803		2016	0.731	Q9BYV9
2016	disease	0.11	Digestive System Diseases	TYK2	0.505	C0009324	Ulcerative Colitis	7297	Kinase	C06		Disease or Syndrome	ALL	1	4.4963e-08	DTO_03300101	2015	0.769	P29597
2015	disease	0.11	Digestive System Diseases	PRRC2A	0.656	C0009324	Ulcerative Colitis	7916	Enzyme	C06		Disease or Syndrome	ALL	1	1	DTO_05007624	2005	0.654	P48634
2015	disease	0.11	Digestive System Diseases	KIAA1109	0.603	C0009324	Ulcerative Colitis	84162		C06		Disease or Syndrome	ALL	1	3.2559e-21		2011	0.654	Q2LD37
2016	disease	0.11	Digestive System Diseases	TNFRSF14	0.568	C0009324	Ulcerative Colitis	8764		C06		Disease or Syndrome	ALL	1	0.80752		2016	0.731	Q92956
2016	disease	0.11	Digestive System Diseases	IL18R1	0.473	C0009324	Ulcerative Colitis	8809	Receptor	C06		Disease or Syndrome	ALL	1	8.625e-06	DTO_05007575	2013	0.808	Q13478
2016	disease	0.11	Digestive System Diseases	BSN	0.769	C0009324	Ulcerative Colitis	8927		C06		Disease or Syndrome	ALL	1	1		2009	0.308	Q9UPA5
2015	disease	0.1	Digestive System Diseases	LINC00484	1	C0009324	Ulcerative Colitis	100129347		C06		Disease or Syndrome	ALL	1			2015	0.038
2016	disease	0.1	Digestive System Diseases	SPATA48	0.76	C0009324	Ulcerative Colitis	100130988		C06		Disease or Syndrome	ALL	1	3.77e-08		2015	0.231	A4D263
2016	disease	0.1	Digestive System Diseases	SH2B3	0.527	C0009324	Ulcerative Colitis	10019		C06		Disease or Syndrome	ALL	1	0.00010289		2016	0.692	Q9UQQ2
2017	disease	0.1	Digestive System Diseases	TOM1	0.711	C0009324	Ulcerative Colitis	10043		C06		Disease or Syndrome	ALL	1	1.4544e-11		2017	0.385	O60784
2015	disease	0.1	Digestive System Diseases	MSH5-SAPCD1	0.76	C0009324	Ulcerative Colitis	100532732		C06		Disease or Syndrome	ALL	1			2015	0.423
2017	disease	0.1	Digestive System Diseases	RTEL1-TNFRSF6B	0.682	C0009324	Ulcerative Colitis	100533107		C06		Disease or Syndrome	ALL	1			2011	0.385
2017	disease	0.1	Digestive System Diseases	C5orf66	0.76	C0009324	Ulcerative Colitis	100996485		C06		Disease or Syndrome	ALL	1	0.00052699		2011	0.154	Q9H5L9
2015	disease	0.1	Digestive System Diseases	ACTR1A	0.792	C0009324	Ulcerative Colitis	10121	Cellular structure	C06		Disease or Syndrome	ALL	1	0.96621	DTO_05007530	2015	0.423	P61163
2015	disease	0.1	Digestive System Diseases	MMP24OS	1	C0009324	Ulcerative Colitis	101410538		C06		Disease or Syndrome	ALL	1			2012	0.038	A0A0U1RRL7
2009	disease	0.1	Digestive System Diseases	LINC01804	0.931	C0009324	Ulcerative Colitis	101926966		C06		Disease or Syndrome	ALL	1	0.10066		2009	0.115
2011	disease	0.1	Digestive System Diseases	LINC01475	0.78	C0009324	Ulcerative Colitis	101927324		C06		Disease or Syndrome	ALL	1			2009	0.077
2015	disease	0.1	Digestive System Diseases	LINC01250	0.743	C0009324	Ulcerative Colitis	101927554		C06		Disease or Syndrome	ALL	1			2015	0.231
2016	disease	0.1	Digestive System Diseases	LINC00824	0.695	C0009324	Ulcerative Colitis	101927774		C06		Disease or Syndrome	ALL	1			2016	0.346
2016	disease	0.1	Digestive System Diseases	LINC01147	0.821	C0009324	Ulcerative Colitis	101928791		C06		Disease or Syndrome	ALL	1			2016	0.192
2015	disease	0.1	Digestive System Diseases	LINC00993	0.729	C0009324	Ulcerative Colitis	101929520		C06		Disease or Syndrome	ALL	1			2015	0.269
2016	disease	0.1	Digestive System Diseases	GLYAT	0.729	C0009324	Ulcerative Colitis	10249		C06		Disease or Syndrome	ALL	1	3.6418e-08		2015	0.462	Q6IB77
2016	disease	0.1	Digestive System Diseases	LINC02863	0.821	C0009324	Ulcerative Colitis	102723741		C06		Disease or Syndrome	ALL	1			2016	0.154
2016	disease	0.1	Digestive System Diseases	CCR5AS	0.805	C0009324	Ulcerative Colitis	102724297		C06		Disease or Syndrome	ALL	1			2016	0.115
2019	disease	0.1	Digestive System Diseases	CDKN2A	0.3	C0009324	Ulcerative Colitis	1029		C06		Disease or Syndrome	ALL	0.909	0.39474		1998	0.885	P42771;Q8N726
2016	disease	0.1	Digestive System Diseases	TNIP1	0.564	C0009324	Ulcerative Colitis	10318		C06		Disease or Syndrome	ALL	1	0.47559		2016	0.769	Q15025
2015	disease	0.1	Digestive System Diseases	PROCR	0.56	C0009324	Ulcerative Colitis	10544	Enzyme modulator	C06		Disease or Syndrome	ALL	1	0.0056256	DTO_05007584	2012	0.692	Q9UNN8
2017	disease	0.1	Digestive System Diseases	RGS14	0.751	C0009324	Ulcerative Colitis	10636		C06		Disease or Syndrome	ALL	1	0.0023174		2015	0.346	O43566
2016	disease	0.1	Digestive System Diseases	CD226	0.548	C0009324	Ulcerative Colitis	10666		C06		Disease or Syndrome	ALL	1	0.03921		2015	0.769	Q15762
2019	disease	0.1	Digestive System Diseases	MTCO2P12	0.368	C0009324	Ulcerative Colitis	107075310		C06		Disease or Syndrome	ALL	0.929			1998	0.962
2015	disease	0.1	Digestive System Diseases	CIT	0.555	C0009324	Ulcerative Colitis	11113	Kinase	C06		Disease or Syndrome	ALL	1	0.9997	DTO_03300101	2015	0.692	O14578
2016	disease	0.1	Digestive System Diseases	FGFR1OP	0.656	C0009324	Ulcerative Colitis	11116		C06		Disease or Syndrome	ALL	1	0.00062816		2016	0.577	O95684
2016	disease	0.1	Digestive System Diseases	PKIG	0.78	C0009324	Ulcerative Colitis	11142	Enzyme modulator	C06		Disease or Syndrome	ALL	1	0.51408	DTO_05007584	2016	0.269	Q9Y2B9
2017	disease	0.1	Digestive System Diseases	CHP1	0.546	C0009324	Ulcerative Colitis	11261		C06		Disease or Syndrome	ALL	1	0.62667		2012	0.769	Q99653
2016	disease	0.1	Digestive System Diseases	SP140	0.691	C0009324	Ulcerative Colitis	11262		C06		Disease or Syndrome	ALL	1	4.9994e-08		2016	0.577	Q13342
2015	disease	0.1	Digestive System Diseases	ATXN2L	0.695	C0009324	Ulcerative Colitis	11273	Nucleic acid binding	C06		Disease or Syndrome	ALL	1	1	DTO_05007557	2015	0.423	Q8WWM7
2020	disease	0.1	Digestive System Diseases	IL17F	0.48	C0009324	Ulcerative Colitis	112744		C06		Disease or Syndrome	ALL	0.9	0.039165		2008	0.808	Q96PD4
2017	disease	0.1	Digestive System Diseases	PARK7	0.535	C0009324	Ulcerative Colitis	11315	Enzyme	C06		Disease or Syndrome	ALL	1	0.75335	DTO_05007624	2011	0.808	Q99497
2019	disease	0.1	Digestive System Diseases	NLRP3	0.361	C0009324	Ulcerative Colitis	114548		C06		Disease or Syndrome	ALL	0.923	0.00081103		2009	0.962	Q96P20
2016	disease	0.1	Digestive System Diseases	RMI2	0.666	C0009324	Ulcerative Colitis	116028		C06		Disease or Syndrome	ALL	1	0.018953		2016	0.5	Q96E14
2016	disease	0.1	Digestive System Diseases	ANTXR2	0.568	C0009324	Ulcerative Colitis	118429	Receptor	C06		Disease or Syndrome	ALL	1	0.086921	DTO_05007575	2016	0.808	P58335
2017	disease	0.1	Digestive System Diseases	NXPE1	0.839	C0009324	Ulcerative Colitis	120400		C06		Disease or Syndrome	ALL	1	1.3061e-12		2015	0.115	Q8N323
2016	disease	0.1	Digestive System Diseases	LRRK2	0.51	C0009324	Ulcerative Colitis	120892	Kinase	C06		Disease or Syndrome	ALL	1	2.5757e-30	DTO_03300101	2015	0.808	Q5S007
2016	disease	0.1	Digestive System Diseases	NRAD1	0.792	C0009324	Ulcerative Colitis	121838		C06		Disease or Syndrome	ALL	1			2016	0.192
2016	disease	0.1	Digestive System Diseases	ZPBP2	0.729	C0009324	Ulcerative Colitis	124626		C06		Disease or Syndrome	ALL	1	1.2212e-08		2016	0.308	Q6X784
2016	disease	0.1	Digestive System Diseases	RAVER1	0.805	C0009324	Ulcerative Colitis	125950	Nucleic acid binding	C06		Disease or Syndrome	ALL	1	0.91101	DTO_05007557	2016	0.231	Q8IY67
2016	disease	0.1	Digestive System Diseases	ZNF831	0.792	C0009324	Ulcerative Colitis	128611		C06		Disease or Syndrome	ALL	1	7.8727e-10		2016	0.192	Q5JPB2
2013	disease	0.1	Digestive System Diseases	RBM45	0.383	C0009324	Ulcerative Colitis	129831		C06		Disease or Syndrome	ALL	0.889	2.1132e-10		1993	0.846	Q8IUH3
2011	disease	0.1	Digestive System Diseases	ADAD1	0.821	C0009324	Ulcerative Colitis	132612	Enzyme	C06		Disease or Syndrome	ALL	1	0.038952	DTO_05007624	2011	0.269	Q96M93
2016	disease	0.1	Digestive System Diseases	CREM	0.575	C0009324	Ulcerative Colitis	1390		C06		Disease or Syndrome	ALL	1	0.50878		2016	0.692	Q03060
2020	disease	0.1	Digestive System Diseases	CRP	0.299	C0009324	Ulcerative Colitis	1401		C06		Disease or Syndrome	ALL	0.938	0.0036969		2003	0.962	P02741
2017	disease	0.1	Digestive System Diseases	LINC01620	0.805	C0009324	Ulcerative Colitis	140834		C06		Disease or Syndrome	ALL	1	0.45157		2009	0.269
2019	disease	0.1	Digestive System Diseases	CTLA4	0.369	C0009324	Ulcerative Colitis	1493		C06		Disease or Syndrome	ALL	0.643	0.94085		2002	0.923	P16410
2015	disease	0.1	Digestive System Diseases	HORMAD2	0.716	C0009324	Ulcerative Colitis	150280		C06		Disease or Syndrome	ALL	1	7.1353e-05		2015	0.385	Q8N7B1
2017	disease	0.1	Digestive System Diseases	PUS10	0.736	C0009324	Ulcerative Colitis	150962		C06		Disease or Syndrome	ALL	1	7.8796e-14		2010	0.346	Q3MIT2
2016	disease	0.1	Digestive System Diseases	CMC1	0.711	C0009324	Ulcerative Colitis	152100		C06		Disease or Syndrome	ALL	1	0.1073		2016	0.308	Q7Z7K0
2017	disease	0.1	Digestive System Diseases	AMZ1	0.821	C0009324	Ulcerative Colitis	155185		C06		Disease or Syndrome	ALL	1	3.7114e-23		2011	0.154	Q400G9
2015	disease	0.1	Digestive System Diseases	CYP21A2	0.525	C0009324	Ulcerative Colitis	1589		C06		Disease or Syndrome	ALL	1	0.00025989		2015	0.769	P08686
2015	disease	0.1	Digestive System Diseases	DAG1	0.498	C0009324	Ulcerative Colitis	1605	Receptor	C06		Disease or Syndrome	ALL	1	0.98117	DTO_05007575	2015	0.808	Q14118
2016	disease	0.1	Digestive System Diseases	DENND1B	0.716	C0009324	Ulcerative Colitis	163486		C06		Disease or Syndrome	ALL	1	0.20408		2015	0.308	Q6P3S1
2019	disease	0.1	Digestive System Diseases	NR0B1	0.494	C0009324	Ulcerative Colitis	190	Nuclear receptor	C06		Disease or Syndrome	ALL	1	0.97025	DTO_00102000	2016	0.808	P51843
2015	disease	0.1	Digestive System Diseases	CELSR3	0.716	C0009324	Ulcerative Colitis	1951	G-protein coupled receptor	C06		Disease or Syndrome	ALL	1	0.99998	DTO_02300001	2015	0.423	Q9NYQ7
2017	disease	0.1	Digestive System Diseases	SLC39A11	0.711	C0009324	Ulcerative Colitis	201266	Transporter	C06		Disease or Syndrome	ALL	1	2.3522e-18	DTO_05007405	2015	0.308	Q8N1S5
2016	disease	0.1	Digestive System Diseases	HIPK1	0.716	C0009324	Ulcerative Colitis	204851	Kinase	C06		Disease or Syndrome	ALL	1	1	DTO_03300101	2016	0.269	Q86Z02
2016	disease	0.1	Digestive System Diseases	ERN1	0.513	C0009324	Ulcerative Colitis	2081	Kinase	C06		Disease or Syndrome	ALL	1	0.99027	DTO_03300101	2016	0.808	O75460
2020	disease	0.1	Digestive System Diseases	ALB	0.317	C0009324	Ulcerative Colitis	213	Transporter	C06		Disease or Syndrome	ALL	1	0.64329	DTO_05007405	2000	0.962	P02768
2016	disease	0.1	Digestive System Diseases	JAZF1	0.582	C0009324	Ulcerative Colitis	221895		C06		Disease or Syndrome	ALL	1	0.89582		2016	0.654	Q86VZ6
2016	disease	0.1	Digestive System Diseases	FNDC3A	0.674	C0009324	Ulcerative Colitis	22862		C06		Disease or Syndrome	ALL	1	0.99998		2016	0.577	Q9Y2H6
2016	disease	0.1	Digestive System Diseases	SBNO2	0.663	C0009324	Ulcerative Colitis	22904	Enzyme	C06		Disease or Syndrome	ALL	1	0.0070655	DTO_05007624	2016	0.538	Q9Y2G9
2015	disease	0.1	Digestive System Diseases	FNBP1	0.736	C0009324	Ulcerative Colitis	23048		C06		Disease or Syndrome	ALL	1	0.82844		2015	0.269	Q96RU3
2018	disease	0.1	Digestive System Diseases	TBC1D9	0.399	C0009324	Ulcerative Colitis	23158	Enzyme	C06		Disease or Syndrome	ALL	0.926	2.8039e-05	DTO_05007624	2003	0.846	Q6ZT07
2015	disease	0.1	Digestive System Diseases	RTF1	0.931	C0009324	Ulcerative Colitis	23168		C06		Disease or Syndrome	ALL	1	1		2015	0.154	Q92541
2010	disease	0.1	Digestive System Diseases	OTUD3	0.76	C0009324	Ulcerative Colitis	23252	Enzyme	C06		Disease or Syndrome	ALL	1	3.5645e-05	DTO_05007624	2010	0.231	Q5T2D3
2015	disease	0.1	Digestive System Diseases	ADGRL2	0.682	C0009324	Ulcerative Colitis	23266	G-protein coupled receptor	C06		Disease or Syndrome	ALL	1	1	DTO_02300001	2015	0.385	O95490
2016	disease	0.1	Digestive System Diseases	CLEC16A	0.612	C0009324	Ulcerative Colitis	23274		C06		Disease or Syndrome	ALL	1	0.27595		2016	0.654	Q2KHT3
2016	disease	0.1	Digestive System Diseases	SLC9A8	0.736	C0009324	Ulcerative Colitis	23315	Transporter	C06		Disease or Syndrome	ALL	1	2.9146e-10	DTO_05007405	2016	0.5	Q9Y2E8
2015	disease	0.1	Digestive System Diseases	CRB1	0.57	C0009324	Ulcerative Colitis	23418		C06		Disease or Syndrome	ALL	1	5.6266e-16		2015	0.654	P82279
2019	disease	0.1	Digestive System Diseases	GABPA	0.379	C0009324	Ulcerative Colitis	2551	Transcription factor	C06		Disease or Syndrome	ALL	1	0.99812	DTO_05007542	2017	0.885	Q06546
2015	disease	0.1	Digestive System Diseases	PNKD	0.615	C0009324	Ulcerative Colitis	25953		C06		Disease or Syndrome	ALL	1	4.1392e-08		2015	0.615	Q8N490
2016	disease	0.1	Digestive System Diseases	GBAP1	0.623	C0009324	Ulcerative Colitis	2630		C06		Disease or Syndrome	ALL	1			2016	0.538
2016	disease	0.1	Digestive System Diseases	GCKR	0.604	C0009324	Ulcerative Colitis	2646		C06		Disease or Syndrome	ALL	1	8.5354e-19		2016	0.615	Q14397
2019	disease	0.1	Digestive System Diseases	ACAD8	0.506	C0009324	Ulcerative Colitis	27034	Enzyme	C06		Disease or Syndrome	ALL	1	5.6389e-14	DTO_05007624	1987	0.885	Q9UKU7
2016	disease	0.1	Digestive System Diseases	FAM177A1	0.769	C0009324	Ulcerative Colitis	283635	Enzyme	C06		Disease or Syndrome	ALL	1	0.0011791	DTO_05007624	2016	0.231	Q8N128
2015	disease	0.1	Digestive System Diseases	GPR18	0.769	C0009324	Ulcerative Colitis	2841	G-protein coupled receptor	C06		Disease or Syndrome	ALL	1	5.3465e-10	DTO_02300001	2015	0.269	Q14330
2015	disease	0.1	Digestive System Diseases	LURAP1L	0.736	C0009324	Ulcerative Colitis	286343		C06		Disease or Syndrome	ALL	1	0.025029		2015	0.269	Q8IV03
2016	disease	0.1	Digestive System Diseases	UQCR10	0.839	C0009324	Ulcerative Colitis	29796	Enzyme	C06		Disease or Syndrome	ALL	1	0.14162	DTO_05007624	2016	0.115	Q9UDW1
2017	disease	0.1	Digestive System Diseases	HLA-B	0.379	C0009324	Ulcerative Colitis	3106		C06		Disease or Syndrome	ALL	1	3.8642e-05		1993	0.885	P01889
2011	disease	0.1	Digestive System Diseases	HLA-DRB9	0.682	C0009324	Ulcerative Colitis	3132		C06		Disease or Syndrome	ALL	1			2008	0.654
2011	disease	0.1	Digestive System Diseases	APEH	0.666	C0009324	Ulcerative Colitis	327	Enzyme	C06		Disease or Syndrome	ALL	1	5.0018e-13	DTO_05007624	2011	0.577	P13798
2015	disease	0.1	Digestive System Diseases	HSPA1L	0.603	C0009324	Ulcerative Colitis	3305		C06		Disease or Syndrome	ALL	1	1.057e-06		2015	0.654	P34931
2015	disease	0.1	Digestive System Diseases	UBAC2	0.638	C0009324	Ulcerative Colitis	337867		C06		Disease or Syndrome	ALL	1	0.0062623		2015	0.654	Q8NBM4
2016	disease	0.1	Digestive System Diseases	DUPD1	1	C0009324	Ulcerative Colitis	338599		C06		Disease or Syndrome	ALL	1	2.4781e-07		2016	0.038	Q68J44
2016	disease	0.1	Digestive System Diseases	C17orf67	0.792	C0009324	Ulcerative Colitis	339210		C06		Disease or Syndrome	ALL	1	6.5469e-06		2016	0.308	Q0P5P2
2020	disease	0.1	Digestive System Diseases	IFNG	0.288	C0009324	Ulcerative Colitis	3458		C06		Disease or Syndrome	ALL	1	0.47156		1993	0.962	P01579
2019	disease	0.1	Digestive System Diseases	IL1A	0.333	C0009324	Ulcerative Colitis	3552		C06		Disease or Syndrome	ALL	1	0.0001602		1993	0.962	P01583
2018	disease	0.1	Digestive System Diseases	IL1RN	0.373	C0009324	Ulcerative Colitis	3557		C06		Disease or Syndrome	ALL	0.968	0.030914		1994	0.923	P18510
2019	disease	0.1	Digestive System Diseases	IL2	0.336	C0009324	Ulcerative Colitis	3558		C06		Disease or Syndrome	ALL	1	0.47968		1992	0.885	P60568
2019	disease	0.1	Digestive System Diseases	IL4	0.332	C0009324	Ulcerative Colitis	3565		C06		Disease or Syndrome	ALL	1	0.0047372		1996	0.962	P05112
2019	disease	0.1	Digestive System Diseases	IL9	0.461	C0009324	Ulcerative Colitis	3578		C06		Disease or Syndrome	ALL	1	8.1087e-07		2001	0.846	P15248
2020	disease	0.1	Digestive System Diseases	IL13	0.386	C0009324	Ulcerative Colitis	3596		C06		Disease or Syndrome	ALL	0.944	0.014426		1998	0.846	P35225
2020	disease	0.1	Digestive System Diseases	IL17A	0.324	C0009324	Ulcerative Colitis	3605		C06		Disease or Syndrome	ALL	1	0.043049		2003	0.923	Q16552
2016	disease	0.1	Digestive System Diseases	LINC02213	0.839	C0009324	Ulcerative Colitis	389273		C06		Disease or Syndrome	ALL	1	0.012566		2016	0.115
2017	disease	0.1	Digestive System Diseases	EEF1AKMT2	1	C0009324	Ulcerative Colitis	399818		C06		Disease or Syndrome	ALL	1	2.254e-07		2017	0.038	Q5JPI9
2016	disease	0.1	Digestive System Diseases	C1orf141	0.691	C0009324	Ulcerative Colitis	400757		C06		Disease or Syndrome	ALL	1	0.0032311		2010	0.385	Q5JVX7
2016	disease	0.1	Digestive System Diseases	LINC01185	0.743	C0009324	Ulcerative Colitis	400957		C06		Disease or Syndrome	ALL	1			2016	0.346
2016	disease	0.1	Digestive System Diseases	TEX41	0.743	C0009324	Ulcerative Colitis	401014		C06		Disease or Syndrome	ALL	1			2016	0.269
2020	disease	0.1	Digestive System Diseases	ARSA	0.448	C0009324	Ulcerative Colitis	410	Enzyme	C06		Disease or Syndrome	ALL	0.977	1.0893e-11	DTO_05007624	2008	0.923	P15289
2019	disease	0.1	Digestive System Diseases	MPZ	0.503	C0009324	Ulcerative Colitis	4359		C06		Disease or Syndrome	ALL	1	0.27158		2016	0.846	P25189
2016	disease	0.1	Digestive System Diseases	IRF1-AS1	0.67	C0009324	Ulcerative Colitis	441108		C06		Disease or Syndrome	ALL	1	0.0041687		2015	0.385	Q8N8D9
2015	disease	0.1	Digestive System Diseases	MSH5	0.641	C0009324	Ulcerative Colitis	4439	Nucleic acid binding	C06		Disease or Syndrome	ALL	1	3.2035e-11	DTO_05007557	2015	0.692	O43196
2019	disease	0.1	Digestive System Diseases	COX2	0.352	C0009324	Ulcerative Colitis	4513	Enzyme	C06		Disease or Syndrome	ALL	0.929		DTO_05007624	1998	0.962	P00403
2019	disease	0.1	Digestive System Diseases	NFE2L2	0.357	C0009324	Ulcerative Colitis	4780	Enzyme	C06		Disease or Syndrome	ALL	1	0.0035719	DTO_05007624	2008	0.885	Q16236
2016	disease	0.1	Digestive System Diseases	DELEC1	0.573	C0009324	Ulcerative Colitis	50514		C06		Disease or Syndrome	ALL	1	2.6727e-05		2016	0.692	Q9P2X7
2019	disease	0.1	Digestive System Diseases	IL22	0.393	C0009324	Ulcerative Colitis	50616		C06		Disease or Syndrome	ALL	0.917	0.00018843		2005	0.885	Q9GZX6
2014	disease	0.1	Digestive System Diseases	IBD5	0.705	C0009324	Ulcerative Colitis	50941		C06		Disease or Syndrome	ALL	0.917			2003	0.538
2020	disease	0.1	Digestive System Diseases	FOXP3	0.368	C0009324	Ulcerative Colitis	50943		C06		Disease or Syndrome	ALL	0.941	0.99424		2005	0.846	Q9BZS1
2015	disease	0.1	Digestive System Diseases	IGF2-AS	0.612	C0009324	Ulcerative Colitis	51214		C06		Disease or Syndrome	ALL	1			2015	0.615	Q6U949
2015	disease	0.1	Digestive System Diseases	SFMBT1	0.736	C0009324	Ulcerative Colitis	51460	Epigenetic regulator	C06		Disease or Syndrome	ALL	1	0.93588	DTO_05007378	2012	0.385	Q9UHJ3
2020	disease	0.1	Digestive System Diseases	IL23A	0.415	C0009324	Ulcerative Colitis	51561	Signaling	C06		Disease or Syndrome	ALL	1	0.35806	DTO_05007599	2007	0.846	Q9NPF7
2017	disease	0.1	Digestive System Diseases	HDAC7	0.597	C0009324	Ulcerative Colitis	51564	Epigenetic regulator	C06		Disease or Syndrome	ALL	1	0.99969	DTO_05007378	2015	0.654	Q8WUI4
2015	disease	0.1	Digestive System Diseases	DPH5	1	C0009324	Ulcerative Colitis	51611	Enzyme	C06		Disease or Syndrome	ALL	1	8.1083e-07	DTO_05007624	2015	0.038	Q9H2P9
2011	disease	0.1	Digestive System Diseases	RTEL1	0.459	C0009324	Ulcerative Colitis	51750	Enzyme	C06		Disease or Syndrome	ALL	1	8.8674e-10	DTO_05007624	2011	0.808	Q9NZ71
2016	disease	0.1	Digestive System Diseases	ERAP1	0.556	C0009324	Ulcerative Colitis	51752	Enzyme	C06		Disease or Syndrome	ALL	1	2.0562e-26	DTO_05007624	2016	0.692	Q9NZ08
2016	disease	0.1	Digestive System Diseases	PLAU	0.425	C0009324	Ulcerative Colitis	5328	Enzyme	C06		Disease or Syndrome	ALL	1	2.3058e-06	DTO_05007624	2016	0.923	P00749
2015	disease	0.1	Digestive System Diseases	PLCL1	0.608	C0009324	Ulcerative Colitis	5334	Enzyme	C06		Disease or Syndrome	ALL	1	0.012059	DTO_05007624	2012	0.654	Q15111
2016	disease	0.1	Digestive System Diseases	UBASH3A	0.638	C0009324	Ulcerative Colitis	53347		C06		Disease or Syndrome	ALL	1	1.0489e-10		2016	0.538	P57075
2017	disease	0.1	Digestive System Diseases	PLCG2	0.588	C0009324	Ulcerative Colitis	5336	Enzyme	C06		Disease or Syndrome	ALL	1	0.99562	DTO_05007624	2017	0.808	P16885
2019	disease	0.1	Digestive System Diseases	PMP22	0.471	C0009324	Ulcerative Colitis	5376	Cellular structure	C06		Disease or Syndrome	ALL	1	0.90958	DTO_05007530	2016	0.885	Q01453
2009	disease	0.1	Digestive System Diseases	CCHCR1	0.505	C0009324	Ulcerative Colitis	54535		C06		Disease or Syndrome	ALL	1	1.0122e-16		2009	0.808	Q8TD31
2018	disease	0.1	Digestive System Diseases	PPARG	0.358	C0009324	Ulcerative Colitis	5468	Nuclear receptor	C06		Disease or Syndrome	ALL	1	0.029194	DTO_00102000	2003	0.885	P37231
2015	disease	0.1	Digestive System Diseases	TET2	0.458	C0009324	Ulcerative Colitis	54790		C06		Disease or Syndrome	ALL	1	4.3334e-54		2015	0.808	Q6N021
2015	disease	0.1	Digestive System Diseases	INTS11	0.805	C0009324	Ulcerative Colitis	54973	Enzyme	C06		Disease or Syndrome	ALL	1	5.991e-14	DTO_05007624	2015	0.192	Q5TA45
2016	disease	0.1	Digestive System Diseases	FAM118A	0.821	C0009324	Ulcerative Colitis	55007		C06		Disease or Syndrome	ALL	1	6.3156e-05		2016	0.154	Q9NWS6
2016	disease	0.1	Digestive System Diseases	PPP2R3C	0.7	C0009324	Ulcerative Colitis	55012	Enzyme	C06		Disease or Syndrome	ALL	1	6.818e-09	DTO_05007624	2016	0.538	Q969Q6
2016	disease	0.1	Digestive System Diseases	BANK1	0.653	C0009324	Ulcerative Colitis	55024		C06		Disease or Syndrome	ALL	1	4.7905e-12		2016	0.538	Q8NDB2
2016	disease	0.1	Digestive System Diseases	RIC8B	0.821	C0009324	Ulcerative Colitis	55188		C06		Disease or Syndrome	ALL	1	0.99892		2016	0.115	Q9NVN3
2017	disease	0.1	Digestive System Diseases	INAVA	0.743	C0009324	Ulcerative Colitis	55765		C06		Disease or Syndrome	ALL	1	0.00022109		2009	0.346	Q3KP66
2017	disease	0.1	Digestive System Diseases	PRKCB	0.453	C0009324	Ulcerative Colitis	5579	Kinase	C06		Disease or Syndrome	ALL	1	1	DTO_03300101	2015	0.885	P05771
2016	disease	0.1	Digestive System Diseases	PRKCQ	0.636	C0009324	Ulcerative Colitis	5588	Kinase	C06		Disease or Syndrome	ALL	1	0.2972	DTO_03300101	2016	0.654	Q04759
2012	disease	0.1	Digestive System Diseases	PTGIR	0.711	C0009324	Ulcerative Colitis	5739	G-protein coupled receptor	C06		Disease or Syndrome	ALL	1	0.00088819	DTO_02300001	2012	0.423	P43119
2015	disease	0.1	Digestive System Diseases	PTPRC	0.435	C0009324	Ulcerative Colitis	5788	Enzyme	C06		Disease or Syndrome	ALL	1	1	DTO_05007624	2015	0.808	P08575
2016	disease	0.1	Digestive System Diseases	ACTA2	0.508	C0009324	Ulcerative Colitis	59	Cellular structure	C06		Disease or Syndrome	ALL	1	0.93017	DTO_05007530	2016	0.846	P62736
2016	disease	0.1	Digestive System Diseases	RDX	0.593	C0009324	Ulcerative Colitis	5962	Cellular structure	C06		Disease or Syndrome	ALL	1	0.85245	DTO_05007530	2016	0.615	P35241
2016	disease	0.1	Digestive System Diseases	BRD2	0.45	C0009324	Ulcerative Colitis	6046	Epigenetic regulator	C06		Disease or Syndrome	ALL	1	0.99957	DTO_05007378	2016	0.808	P25440
2016	disease	0.1	Digestive System Diseases	RPS6KB1	0.511	C0009324	Ulcerative Colitis	6198	Kinase	C06		Disease or Syndrome	ALL	1	0.97285	DTO_03300101	2016	0.731	P23443
2016	disease	0.1	Digestive System Diseases	ATXN2	0.482	C0009324	Ulcerative Colitis	6311	Nucleic acid binding	C06		Disease or Syndrome	ALL	1	0.85289	DTO_05007557	2016	0.808	Q99700
2016	disease	0.1	Digestive System Diseases	THADA	0.686	C0009324	Ulcerative Colitis	63892	Receptor	C06		Disease or Syndrome	ALL	1	4.6208e-41	DTO_05007575	2016	0.5	Q6YHU6
2016	disease	0.1	Digestive System Diseases	GAL3ST2	0.805	C0009324	Ulcerative Colitis	64090		C06		Disease or Syndrome	ALL	1	2.9341e-11		2016	0.192	Q9H3Q3
2015	disease	0.1	Digestive System Diseases	TMBIM1	0.711	C0009324	Ulcerative Colitis	64114		C06		Disease or Syndrome	ALL	1	1.3647e-08		2015	0.154	Q969X1
2016	disease	0.1	Digestive System Diseases	IFIH1	0.471	C0009324	Ulcerative Colitis	64135		C06		Disease or Syndrome	ALL	1	6.9819e-44		2016	0.808	Q9BYX4
2016	disease	0.1	Digestive System Diseases	ERAP2	0.615	C0009324	Ulcerative Colitis	64167	Enzyme	C06		Disease or Syndrome	ALL	1	1.0028e-28	DTO_05007624	2015	0.577	Q6P179
2017	disease	0.1	Digestive System Diseases	TRAF3IP2-AS1	0.792	C0009324	Ulcerative Colitis	643749		C06		Disease or Syndrome	ALL	1			2015	0.154
2017	disease	0.1	Digestive System Diseases	LINC00598	0.743	C0009324	Ulcerative Colitis	646982		C06		Disease or Syndrome	ALL	1			2011	0.192
2012	disease	0.1	Digestive System Diseases	SLC22A4	0.603	C0009324	Ulcerative Colitis	6583	Transporter	C06		Disease or Syndrome	ALL	0.8	1.8253e-08	DTO_05007405	2005	0.769	Q9H015
2016	disease	0.1	Digestive System Diseases	STK11	0.435	C0009324	Ulcerative Colitis	6794	Kinase	C06		Disease or Syndrome	ALL	1	0.9934	DTO_03300101	2016	0.808	Q15831
2015	disease	0.1	Digestive System Diseases	SUOX	0.638	C0009324	Ulcerative Colitis	6821		C06		Disease or Syndrome	ALL	1	9.399e-07		2015	0.615	P51687
2018	disease	0.1	Digestive System Diseases	TGFB1	0.287	C0009324	Ulcerative Colitis	7040	Signaling	C06		Disease or Syndrome	ALL	1	0.03685	DTO_05007599	1996	0.962	P01137
2019	disease	0.1	Digestive System Diseases	TLR2	0.361	C0009324	Ulcerative Colitis	7097		C06		Disease or Syndrome	ALL	0.833	1.0152e-06		2007	0.923	O60603
2010	disease	0.1	Digestive System Diseases	TNXB	0.572	C0009324	Ulcerative Colitis	7148		C06		Disease or Syndrome	ALL	1	0.018547		2010	0.731	P22105
2019	disease	0.1	Digestive System Diseases	TP53	0.236	C0009324	Ulcerative Colitis	7157	Transcription factor	C06		Disease or Syndrome	ALL	0.984	0.53235	DTO_05007542	1991	0.962	P04637
2015	disease	0.1	Digestive System Diseases	INS-IGF2	0.633	C0009324	Ulcerative Colitis	723961		C06		Disease or Syndrome	ALL	1	0.055811		2015	0.5	F8WCM5
2019	disease	0.1	Digestive System Diseases	VDR	0.352	C0009324	Ulcerative Colitis	7421	Nuclear receptor	C06		Disease or Syndrome	ALL	0.941	1.6787e-05	DTO_00102000	2000	0.885	P11473
2016	disease	0.1	Digestive System Diseases	MYRF	0.584	C0009324	Ulcerative Colitis	745		C06		Disease or Syndrome	ALL	1	1		2016	0.731	Q9Y2G1
2016	disease	0.1	Digestive System Diseases	TMEM258	0.644	C0009324	Ulcerative Colitis	746		C06		Disease or Syndrome	ALL	1	0.0018504		2016	0.654	P61165
2016	disease	0.1	Digestive System Diseases	ANKRD55	0.65	C0009324	Ulcerative Colitis	79722		C06		Disease or Syndrome	ALL	1	6.7577e-08		2015	0.462	Q3KP44
2015	disease	0.1	Digestive System Diseases	MFSD13A	0.821	C0009324	Ulcerative Colitis	79847		C06		Disease or Syndrome	ALL	1	0.049526		2015	0.231	Q14CX5
2016	disease	0.1	Digestive System Diseases	SEMA6D	0.7	C0009324	Ulcerative Colitis	80031	Signaling	C06		Disease or Syndrome	ALL	1	0.93948	DTO_05007599	2016	0.385	Q8NFY4
2016	disease	0.1	Digestive System Diseases	CPEB4	0.621	C0009324	Ulcerative Colitis	80315	Nucleic acid binding	C06		Disease or Syndrome	ALL	1	0.98555	DTO_05007557	2016	0.462	Q17RY0
2016	disease	0.1	Digestive System Diseases	NDFIP1	0.716	C0009324	Ulcerative Colitis	80762		C06		Disease or Syndrome	ALL	1	0.97747		2015	0.462	Q9BT67
2015	disease	0.1	Digestive System Diseases	DUSP16	0.743	C0009324	Ulcerative Colitis	80824		C06		Disease or Syndrome	ALL	1	0.088867		2015	0.385	Q9BY84
2017	disease	0.1	Digestive System Diseases	CAMK2A	0.612	C0009324	Ulcerative Colitis	815	Kinase	C06		Disease or Syndrome	ALL	1	0.99845	DTO_03300101	2017	0.538	Q9UQM7
2016	disease	0.1	Digestive System Diseases	TSPAN14	0.78	C0009324	Ulcerative Colitis	81619		C06		Disease or Syndrome	ALL	1	0.97908		2016	0.231	Q8NG11
2017	disease	0.1	Digestive System Diseases	GATD3A	0.619	C0009324	Ulcerative Colitis	8209		C06		Disease or Syndrome	ALL	1	2.9727e-05		2011	0.654	A0A0B4J2D5;P0DPI2
2017	disease	0.1	Digestive System Diseases	MAML2	0.592	C0009324	Ulcerative Colitis	84441	Transcription factor	C06		Disease or Syndrome	ALL	1	0.99987	DTO_05007542	2012	0.577	Q8IZL2
2015	disease	0.1	Digestive System Diseases	ZGPAT	0.653	C0009324	Ulcerative Colitis	84619		C06		Disease or Syndrome	ALL	1	0.00038328		2015	0.654	Q8N5A5
2015	disease	0.1	Digestive System Diseases	NKD1	0.621	C0009324	Ulcerative Colitis	85407		C06		Disease or Syndrome	ALL	1	0.99344		2015	0.385	Q969G9
2016	disease	0.1	Digestive System Diseases	KSR1	0.666	C0009324	Ulcerative Colitis	8844	Kinase	C06		Disease or Syndrome	ALL	1	0.069796	DTO_03300101	2016	0.346	Q8IVT5
2016	disease	0.1	Digestive System Diseases	ASAP2	0.585	C0009324	Ulcerative Colitis	8853		C06		Disease or Syndrome	ALL	1	0.99996		2016	0.731	O43150
2017	disease	0.1	Digestive System Diseases	NR1I2	0.418	C0009324	Ulcerative Colitis	8856	Nuclear receptor	C06		Disease or Syndrome	ALL	1	7.2668e-09	DTO_00102000	2004	0.846	O75469
2016	disease	0.1	Digestive System Diseases	SKAP2	0.653	C0009324	Ulcerative Colitis	8935		C06		Disease or Syndrome	ALL	1	0.0012836		2016	0.577	O75563
2018	disease	0.1	Digestive System Diseases	TRIM15	0.743	C0009324	Ulcerative Colitis	89870		C06		Disease or Syndrome	ALL	1	7.758e-09		2018	0.308	Q9C019
2020	disease	0.1	Digestive System Diseases	IL33	0.409	C0009324	Ulcerative Colitis	90865		C06		Disease or Syndrome	ALL	1	8.2925e-10		2010	0.885	O95760
2015	disease	0.1	Digestive System Diseases	ANKRD30A	0.678	C0009324	Ulcerative Colitis	91074		C06		Disease or Syndrome	ALL	1	2.685e-45		2015	0.346	Q9BXX3
2016	disease	0.1	Digestive System Diseases	FIBP	0.674	C0009324	Ulcerative Colitis	9158		C06		Disease or Syndrome	ALL	1	4.3854e-06		2016	0.538	O43427
2016	disease	0.1	Digestive System Diseases	OSMR	0.599	C0009324	Ulcerative Colitis	9180	Signaling	C06		Disease or Syndrome	ALL	1	9.2144e-18	DTO_05007599	2015	0.577	Q99650
2015	disease	0.1	Digestive System Diseases	ZNF300	0.76	C0009324	Ulcerative Colitis	91975		C06		Disease or Syndrome	ALL	1	1.1172e-05		2015	0.115	Q96RE9
2016	disease	0.1	Digestive System Diseases	CD6	0.489	C0009324	Ulcerative Colitis	923	Enzyme	C06		Disease or Syndrome	ALL	1	9.2695e-05	DTO_05007624	2015	0.808	P30203
2015	disease	0.1	Digestive System Diseases	CYTH1	0.805	C0009324	Ulcerative Colitis	9267		C06		Disease or Syndrome	ALL	1	0.99981		2015	0.231	Q15438
2020	disease	0.1	Digestive System Diseases	CD14	0.392	C0009324	Ulcerative Colitis	929		C06		Disease or Syndrome	ALL	1	4.8813e-05		2002	0.885	P08571
2016	disease	0.1	Digestive System Diseases	ATG5	0.462	C0009324	Ulcerative Colitis	9474	Transporter	C06		Disease or Syndrome	ALL	1	0.97758	DTO_05007405	2011	0.885	Q9H1Y0
2015	disease	0.1	Digestive System Diseases	LITAF	0.65	C0009324	Ulcerative Colitis	9516	Transcription factor	C06		Disease or Syndrome	ALL	1	0.030752	DTO_05007542	2015	0.462	Q99732
2016	disease	0.1	Digestive System Diseases	NPEPPS	0.519	C0009324	Ulcerative Colitis	9520	Enzyme	C06		Disease or Syndrome	ALL	1	1	DTO_05007624	2016	0.808	P55786
2016	disease	0.1	Digestive System Diseases	SETD1A	0.619	C0009324	Ulcerative Colitis	9739		C06		Disease or Syndrome	ALL	1	1		2016	0.615	O15047
2016	disease	0.1	Digestive System Diseases	KEAP1	0.475	C0009324	Ulcerative Colitis	9817		C06		Disease or Syndrome	ALL	1	0.00038766		2016	0.808	Q14145
2013	disease	0.09	Digestive System Diseases	MICA	0.473	C0009324	Ulcerative Colitis	100507436		C06		Disease or Syndrome	ALL	1	0.0049697		2001	0.846	Q29983
2020	disease	0.09	Digestive System Diseases	IL37	0.459	C0009324	Ulcerative Colitis	27178		C06		Disease or Syndrome	ALL	1	0.00012343		2008	0.846	Q9NZH6
2018	disease	0.09	Digestive System Diseases	IL18	0.365	C0009324	Ulcerative Colitis	3606		C06		Disease or Syndrome	ALL	1	0.030717		1999	0.923	Q14116
2019	disease	0.09	Digestive System Diseases	MBL2	0.39	C0009324	Ulcerative Colitis	4153	Receptor	C06		Disease or Syndrome	ALL	1	0.0026836	DTO_05007575	2001	0.846	P11226
2009	disease	0.09	Digestive System Diseases	MLH1	0.399	C0009324	Ulcerative Colitis	4292	Nucleic acid binding	C06		Disease or Syndrome	ALL	1	3.41e-05	DTO_05007557	1997	0.808	P40692
2019	disease	0.09	Digestive System Diseases	MAPK1	0.33	C0009324	Ulcerative Colitis	5594	Kinase	C06		Disease or Syndrome	ALL	1	0.99698	DTO_03300101	2001	0.923	P28482
2019	disease	0.09	Digestive System Diseases	IL21	0.441	C0009324	Ulcerative Colitis	59067		C06		Disease or Syndrome	ALL	1	0.6254		2009	0.769	Q9HBE4
2018	disease	0.09	Digestive System Diseases	BCL2	0.291	C0009324	Ulcerative Colitis	596	Signaling	C06		Disease or Syndrome	ALL	1	0.55903	DTO_05007599	1995	0.885	P10415
2018	disease	0.09	Digestive System Diseases	CCL11	0.473	C0009324	Ulcerative Colitis	6356	Signaling	C06		Disease or Syndrome	ALL	0.889	0.010211	DTO_05007599	1996	0.885	P51671
2019	disease	0.08	Digestive System Diseases	MIR21	0.363	C0009324	Ulcerative Colitis	406991		C06		Disease or Syndrome	ALL	1			2012	0.846
2020	disease	0.08	Digestive System Diseases	MIR31	0.471	C0009324	Ulcerative Colitis	407035		C06		Disease or Syndrome	ALL	1			2014	0.769
2016	disease	0.08	Digestive System Diseases	MYO9B	0.644	C0009324	Ulcerative Colitis	4650		C06		Disease or Syndrome	ALL	1	1		2006	0.615	Q13459
2017	disease	0.08	Digestive System Diseases	MYDGF	0.451	C0009324	Ulcerative Colitis	56005		C06		Disease or Syndrome	ALL	1	3.4923e-06		2003	0.846	Q969H8
2007	disease	0.08	Digestive System Diseases	DLG5	0.686	C0009324	Ulcerative Colitis	9231		C06		Disease or Syndrome	ALL	0.875	0.99948		2005	0.5	Q8TDM6
2019	disease	0.07	Digestive System Diseases	ESR1	0.324	C0009324	Ulcerative Colitis	2099	Nuclear receptor	C06		Disease or Syndrome	ALL	1	0.9992	DTO_00102000	2005	0.962	P03372
2019	disease	0.07	Digestive System Diseases	IBD2	0.805	C0009324	Ulcerative Colitis	3378		C06		Disease or Syndrome	ALL	1			2000	0.154
2019	disease	0.07	Digestive System Diseases	JAK1	0.474	C0009324	Ulcerative Colitis	3716	Kinase	C06		Disease or Syndrome	ALL	1	0.99998	DTO_03300101	2017	0.769	P23458
2018	disease	0.07	Digestive System Diseases	LCN2	0.405	C0009324	Ulcerative Colitis	3934	Enzyme	C06		Disease or Syndrome	ALL	1	1.1404e-09	DTO_05007624	2001	0.885	P80188
2019	disease	0.07	Digestive System Diseases	MIR155	0.384	C0009324	Ulcerative Colitis	406947		C06		Disease or Syndrome	ALL	1			2012	0.885
2019	disease	0.07	Digestive System Diseases	MYD88	0.414	C0009324	Ulcerative Colitis	4615	Enzyme modulator	C06		Disease or Syndrome	ALL	1	0.12443	DTO_05007584	2011	0.923	Q99836
2017	disease	0.07	Digestive System Diseases	IL17D	0.464	C0009324	Ulcerative Colitis	53342		C06		Disease or Syndrome	ALL	1	0.19796		2009	0.808	Q8TAD2
2019	disease	0.07	Digestive System Diseases	TLR9	0.411	C0009324	Ulcerative Colitis	54106		C06		Disease or Syndrome	ALL	1	9.8117e-06		2009	0.885	Q9NR96
2020	disease	0.07	Digestive System Diseases	RUNX3	0.459	C0009324	Ulcerative Colitis	864	Transcription factor	C06		Disease or Syndrome	ALL	0.857	0.84295	DTO_05007542	2008	0.731	Q13761
2019	disease	0.06	Digestive System Diseases	GALM	0.792	C0009324	Ulcerative Colitis	130589	Enzyme	C06		Disease or Syndrome	ALL	1	4.8791e-11	DTO_05007624	1998	0.192	Q96C23
2013	disease	0.06	Digestive System Diseases	CTNNB1	0.303	C0009324	Ulcerative Colitis	1499		C06		Disease or Syndrome	ALL	1	0.99999		1999	0.885	P35222
2019	disease	0.06	Digestive System Diseases	GSTM1	0.38	C0009324	Ulcerative Colitis	2944		C06		Disease or Syndrome	ALL	1	0.0020641		2007	0.923	P09488
2014	disease	0.06	Digestive System Diseases	IBD3	0.861	C0009324	Ulcerative Colitis	30829		C06		Disease or Syndrome	ALL	1			2002	0.038
2016	disease	0.06	Digestive System Diseases	APC	0.373	C0009324	Ulcerative Colitis	324		C06		Disease or Syndrome	ALL	1	1		1997	0.962	P25054
2020	disease	0.06	Digestive System Diseases	IL5	0.437	C0009324	Ulcerative Colitis	3567		C06		Disease or Syndrome	ALL	1	0.0056529		1998	0.846	P05113
2010	disease	0.06	Digestive System Diseases	MIF	0.412	C0009324	Ulcerative Colitis	4282		C06		Disease or Syndrome	ALL	1	0.012262		2002	0.885	P14174
2014	disease	0.06	Digestive System Diseases	MSH2	0.406	C0009324	Ulcerative Colitis	4436	Nucleic acid binding	C06		Disease or Syndrome	ALL	1	0.89539	DTO_05007557	1995	0.808	P43246
2016	disease	0.06	Digestive System Diseases	MTHFR	0.337	C0009324	Ulcerative Colitis	4524		C06		Disease or Syndrome	ALL	1	3.2068e-10		2003	0.885	P42898
2017	disease	0.06	Digestive System Diseases	S100A9	0.433	C0009324	Ulcerative Colitis	6280	Calcium-binding protein	C06		Disease or Syndrome	ALL	0.833	0.4777	DTO_05007616	2001	0.885	P06702
2020	disease	0.06	Digestive System Diseases	GORASP1	0.428	C0009324	Ulcerative Colitis	64689		C06		Disease or Syndrome	ALL	1	0.019543		1998	0.846	Q9BQQ3
2020	disease	0.06	Digestive System Diseases	WNK1	0.416	C0009324	Ulcerative Colitis	65125	Kinase	C06		Disease or Syndrome	ALL	1	1	DTO_03300101	1998	0.846	Q9H4A3
2017	disease	0.06	Digestive System Diseases	BPI	0.61	C0009324	Ulcerative Colitis	671		C06		Disease or Syndrome	ALL	0.833	1.6514e-14		1999	0.769	P17213
2017	disease	0.06	Digestive System Diseases	STAT6	0.475	C0009324	Ulcerative Colitis	6778	Nucleic acid binding	C06		Disease or Syndrome	ALL	0.833	0.98849	DTO_05007557	2003	0.808	P42226
2020	disease	0.06	Digestive System Diseases	SYT1	0.412	C0009324	Ulcerative Colitis	6857	Transporter	C06		Disease or Syndrome	ALL	1	0.60038	DTO_05007405	1998	0.846	P21579
2018	disease	0.06	Digestive System Diseases	TLR5	0.518	C0009324	Ulcerative Colitis	7100		C06		Disease or Syndrome	ALL	0.833	2.4773e-13		2006	0.885	O60602
2019	disease	0.06	Digestive System Diseases	TPMT	0.593	C0009324	Ulcerative Colitis	7172		C06		Disease or Syndrome	ALL	1	7.1064e-06		2000	0.692	P51580
2019	disease	0.06	Digestive System Diseases	VIP	0.437	C0009324	Ulcerative Colitis	7432	Signaling	C06		Disease or Syndrome	ALL	1	0.00041995	DTO_05007599	1995	0.846	P01282
2016	disease	0.05	Digestive System Diseases	EBI3	0.474	C0009324	Ulcerative Colitis	10148	Signaling	C06		Disease or Syndrome	ALL	1	0.10797	DTO_05007599	1998	0.808	Q14213
2004	disease	0.05	Digestive System Diseases	CDKN1A	0.403	C0009324	Ulcerative Colitis	1026		C06		Disease or Syndrome	ALL	1	0.0018575		1999	0.769	P38936
2017	disease	0.05	Digestive System Diseases	NOD1	0.541	C0009324	Ulcerative Colitis	10392	Enzyme	C06		Disease or Syndrome	ALL	1	2.4602e-18	DTO_05007624	2006	0.769	Q9Y239
2019	disease	0.05	Digestive System Diseases	CCR5	0.398	C0009324	Ulcerative Colitis	1234	G-protein coupled receptor	C06		Disease or Syndrome	ALL	0.6	4.3094e-10	DTO_02300001	2001	0.885	P51681
2019	disease	0.05	Digestive System Diseases	CLDN7	0.494	C0009324	Ulcerative Colitis	1366	Cell-cell junction	C06		Disease or Syndrome	ALL	1	0.0028828	DTO_05007527	2008	0.808	O95471
2018	disease	0.05	Digestive System Diseases	EGFR	0.295	C0009324	Ulcerative Colitis	1956	Kinase	C06		Disease or Syndrome	ALL	1	0.36837	DTO_03300101	2002	0.885	P00533
2019	disease	0.05	Digestive System Diseases	AKT1	0.311	C0009324	Ulcerative Colitis	207	Kinase	C06		Disease or Syndrome	ALL	1	0.9759	DTO_03300101	2017	0.962	P31749
2019	disease	0.05	Digestive System Diseases	HPGDS	0.388	C0009324	Ulcerative Colitis	27306		C06		Disease or Syndrome	ALL	1	1.8063e-06		2002	0.923	O60760
2018	disease	0.05	Digestive System Diseases	HMOX1	0.381	C0009324	Ulcerative Colitis	3162		C06		Disease or Syndrome	ALL	0.8	0.0096817		2003	0.923	P09601
2019	disease	0.05	Digestive System Diseases	IL7	0.464	C0009324	Ulcerative Colitis	3574		C06		Disease or Syndrome	ALL	1	0.92574		1998	0.808	P13232
2017	disease	0.05	Digestive System Diseases	ISG20	0.414	C0009324	Ulcerative Colitis	3669		C06		Disease or Syndrome	ALL	1	0.002899		2003	0.846	Q96AZ6
2012	disease	0.05	Digestive System Diseases	KRAS	0.32	C0009324	Ulcerative Colitis	3845	Enzyme modulator	C06		Disease or Syndrome	ALL	1	0.00078803	DTO_05007584	1991	0.923	P01116
2000	disease	0.05	Digestive System Diseases	LTA	0.434	C0009324	Ulcerative Colitis	4049	Signaling	C06		Disease or Syndrome	ALL	0.8	0.19685	DTO_05007599	1993	0.885	P01374
2019	disease	0.05	Digestive System Diseases	MIR146A	0.398	C0009324	Ulcerative Colitis	406938		C06		Disease or Syndrome	ALL	1			2011	0.885
2019	disease	0.05	Digestive System Diseases	MEFV	0.44	C0009324	Ulcerative Colitis	4210		C06		Disease or Syndrome	ALL	1	1.0177e-14		2006	0.885	O15553
2020	disease	0.05	Digestive System Diseases	MMP7	0.446	C0009324	Ulcerative Colitis	4316	Enzyme	C06		Disease or Syndrome	ALL	1	1.0404e-09	DTO_05007624	1996	0.885	P09237
2018	disease	0.05	Digestive System Diseases	SOD1	0.379	C0009324	Ulcerative Colitis	6647	Enzyme	C06		Disease or Syndrome	ALL	1	0.1773	DTO_05007624	2017	0.962	P00441
2014	disease	0.05	Digestive System Diseases	SPP1	0.353	C0009324	Ulcerative Colitis	6696		C06		Disease or Syndrome	ALL	1	2.146e-06		2003	0.885	P10451
2017	disease	0.05	Digestive System Diseases	TAC1	0.424	C0009324	Ulcerative Colitis	6863		C06		Disease or Syndrome	ALL	1	0.74608		2007	0.923	P20366
2018	disease	0.05	Digestive System Diseases	TRBV20OR9-2	0.403	C0009324	Ulcerative Colitis	6962		C06		Disease or Syndrome	ALL	1			1996	0.923
2019	disease	0.05	Digestive System Diseases	TFF3	0.518	C0009324	Ulcerative Colitis	7033	Signaling	C06		Disease or Syndrome	ALL	1	0.01591	DTO_05007599	2006	0.885	Q07654
2019	disease	0.05	Digestive System Diseases	VEGFA	0.266	C0009324	Ulcerative Colitis	7422	Signaling	C06		Disease or Syndrome	ALL	1	2.4085e-05	DTO_05007599	1999	0.923	P15692
2017	disease	0.05	Digestive System Diseases	XBP1	0.477	C0009324	Ulcerative Colitis	7494		C06		Disease or Syndrome	ALL	1	0.032014		2008	0.846	P17861
2020	disease	0.05	Digestive System Diseases	MADCAM1	0.67	C0009324	Ulcerative Colitis	8174		C06		Disease or Syndrome	ALL	0.6	0.53462		2009	0.5	Q13477
2018	disease	0.05	Digestive System Diseases	TSLP	0.486	C0009324	Ulcerative Colitis	85480		C06		Disease or Syndrome	ALL	1	0.0040357		2010	0.808	Q969D9
2019	disease	0.05	Digestive System Diseases	CLDN2	0.575	C0009324	Ulcerative Colitis	9075	Cell-cell junction	C06		Disease or Syndrome	ALL	0.8	0.70328	DTO_05007527	2008	0.692	P57739
2019	disease	0.05	Digestive System Diseases	CLDN1	0.481	C0009324	Ulcerative Colitis	9076	Cell-cell junction	C06		Disease or Syndrome	ALL	1	0.0010103	DTO_05007527	2008	0.808	O95832
2015	disease	0.05	Digestive System Diseases	CD80	0.475	C0009324	Ulcerative Colitis	941		C06		Disease or Syndrome	ALL	1	0.010898		2005	0.769	P33681
2018	disease	0.04	Digestive System Diseases	NAT2	0.451	C0009324	Ulcerative Colitis	10	Enzyme	C06		Disease or Syndrome	ALL	0.75	3.2744e-06	DTO_05007624	2002	0.885	P11245
2019	disease	0.04	Digestive System Diseases	OCLN	0.507	C0009324	Ulcerative Colitis	100506658		C06		Disease or Syndrome	ALL	1	8.5583e-07		2018	0.846	Q16625
2019	disease	0.04	Digestive System Diseases	RABEPK	0.553	C0009324	Ulcerative Colitis	10244		C06		Disease or Syndrome	ALL	1	2.8422e-11		2001	0.692	Q7Z6M1
2019	disease	0.04	Digestive System Diseases	LANCL1	0.552	C0009324	Ulcerative Colitis	10314		C06		Disease or Syndrome	ALL	1	1.0827e-11		2001	0.692	O43813
2018	disease	0.04	Digestive System Diseases	CCR9	0.573	C0009324	Ulcerative Colitis	10803	G-protein coupled receptor	C06		Disease or Syndrome	ALL	1	0.0041986	DTO_02300001	2014	0.692	P51686
2019	disease	0.04	Digestive System Diseases	EBNA1BP2	0.55	C0009324	Ulcerative Colitis	10969		C06		Disease or Syndrome	ALL	1	1.3668e-09		2001	0.692	Q99848
2019	disease	0.04	Digestive System Diseases	LINC02605	0.49	C0009324	Ulcerative Colitis	112935892		C06		Disease or Syndrome	ALL	1			1998	0.769
2019	disease	0.04	Digestive System Diseases	H3P28	0.553	C0009324	Ulcerative Colitis	115482699		C06		Disease or Syndrome	ALL	1			2001	0.692
2020	disease	0.04	Digestive System Diseases	MTFMT	0.595	C0009324	Ulcerative Colitis	123263	Enzyme	C06		Disease or Syndrome	ALL	1	1.4994e-07	DTO_05007624	2018	0.808	Q96DP5
2019	disease	0.04	Digestive System Diseases	CCN2	0.399	C0009324	Ulcerative Colitis	1490	Signaling	C06		Disease or Syndrome	ALL	1	0.00050202	DTO_05007599	1998	0.846	P29279
2018	disease	0.04	Digestive System Diseases	CYP3A5	0.511	C0009324	Ulcerative Colitis	1577	Enzyme	C06		Disease or Syndrome	ALL	1	6.2948e-17	DTO_05007624	2011	0.846	P20815
2019	disease	0.04	Digestive System Diseases	CYP27B1	0.502	C0009324	Ulcerative Colitis	1594	Enzyme	C06		Disease or Syndrome	ALL	0.75	1.9194e-07	DTO_05007624	2011	0.769	O15528
2017	disease	0.04	Digestive System Diseases	DMBT1	0.533	C0009324	Ulcerative Colitis	1755	Enzyme	C06		Disease or Syndrome	ALL	1	4.476e-63	DTO_05007624	2007	0.654	Q9UGM3
2017	disease	0.04	Digestive System Diseases	F5	0.441	C0009324	Ulcerative Colitis	2153	Enzyme	C06		Disease or Syndrome	ALL	1	5.919e-15	DTO_05007624	2000	0.846	P12259
2019	disease	0.04	Digestive System Diseases	FGF7	0.519	C0009324	Ulcerative Colitis	2252	Signaling	C06		Disease or Syndrome	ALL	1	0.77089	DTO_05007599	1996	0.846	P21781
2020	disease	0.04	Digestive System Diseases	CABIN1	0.536	C0009324	Ulcerative Colitis	23523	Enzyme modulator	C06		Disease or Syndrome	ALL	0.75	3.2844e-17	DTO_05007584	2019	0.846	Q9Y6J0
2019	disease	0.04	Digestive System Diseases	GATA3	0.415	C0009324	Ulcerative Colitis	2625		C06		Disease or Syndrome	ALL	1	0.89887		2014	0.846	P23771
2019	disease	0.04	Digestive System Diseases	GP2	0.67	C0009324	Ulcerative Colitis	2813		C06		Disease or Syndrome	ALL	1	1.675e-21		2009	0.5	P55259
2012	disease	0.04	Digestive System Diseases	NR3C1	0.393	C0009324	Ulcerative Colitis	2908	Nuclear receptor	C06		Disease or Syndrome	ALL	1	0.96958	DTO_00102000	2000	0.885	P04150
2017	disease	0.04	Digestive System Diseases	GSTP1	0.383	C0009324	Ulcerative Colitis	2950		C06		Disease or Syndrome	ALL	1	0.014155		2011	0.923	P09211
2017	disease	0.04	Digestive System Diseases	GSTT1	0.393	C0009324	Ulcerative Colitis	2952		C06		Disease or Syndrome	ALL	1	0.00014834		1996	0.923	P30711
2019	disease	0.04	Digestive System Diseases	ARMH1	0.553	C0009324	Ulcerative Colitis	339541		C06		Disease or Syndrome	ALL	1	1.6479e-05		2001	0.692	Q6PIY5
2019	disease	0.04	Digestive System Diseases	RPSA	0.485	C0009324	Ulcerative Colitis	3921	Nucleic acid binding	C06		Disease or Syndrome	ALL	1	0.93037	DTO_05007557	2001	0.769	P08865
2019	disease	0.04	Digestive System Diseases	LEP	0.349	C0009324	Ulcerative Colitis	3952		C06		Disease or Syndrome	ALL	1	0.46491		2004	0.846	P41159
2019	disease	0.04	Digestive System Diseases	LGALS3	0.392	C0009324	Ulcerative Colitis	3958	Signaling	C06		Disease or Syndrome	ALL	1	2.3207e-05	DTO_05007599	2001	0.846	P17931
2011	disease	0.04	Digestive System Diseases	MGMT	0.412	C0009324	Ulcerative Colitis	4255		C06		Disease or Syndrome	ALL	0.75	1.1756e-07		2003	0.885	P16455
2020	disease	0.04	Digestive System Diseases	MMP10	0.553	C0009324	Ulcerative Colitis	4319	Enzyme	C06		Disease or Syndrome	ALL	1	5.907e-15	DTO_05007624	2010	0.808	P09238
2014	disease	0.04	Digestive System Diseases	NFKBIA	0.487	C0009324	Ulcerative Colitis	4792		C06		Disease or Syndrome	ALL	1	0.99452		2007	0.885	P25963
2014	disease	0.04	Digestive System Diseases	NFKBIL1	0.653	C0009324	Ulcerative Colitis	4795		C06		Disease or Syndrome	ALL	1	0.025515		2000	0.615	Q9UBC1
2017	disease	0.04	Digestive System Diseases	PI3	0.57	C0009324	Ulcerative Colitis	5266	Enzyme modulator	C06		Disease or Syndrome	ALL	1	0.16965	DTO_05007584	2006	0.692	P19957
2019	disease	0.04	Digestive System Diseases	PLA2G1B	0.468	C0009324	Ulcerative Colitis	5319	Enzyme	C06		Disease or Syndrome	ALL	1	1.0057e-10	DTO_05007624	1996	0.846	P04054
2018	disease	0.04	Digestive System Diseases	BTNL2	0.546	C0009324	Ulcerative Colitis	56244	Enzyme modulator	C06		Disease or Syndrome	ALL	1	8.5607e-11	DTO_05007584	2007	0.808	Q9UIR0
2018	disease	0.04	Digestive System Diseases	PRTN3	0.503	C0009324	Ulcerative Colitis	5657	Enzyme	C06		Disease or Syndrome	ALL	1	3.8044e-05	DTO_05007624	1999	0.808	P24158
2019	disease	0.04	Digestive System Diseases	PSMD7	0.551	C0009324	Ulcerative Colitis	5713	Enzyme	C06		Disease or Syndrome	ALL	1	0.26367	DTO_05007624	2001	0.692	P51665
2018	disease	0.04	Digestive System Diseases	CCL2	0.321	C0009324	Ulcerative Colitis	6347	Signaling	C06		Disease or Syndrome	ALL	1	0.60786	DTO_05007599	2009	0.962	P13500
2017	disease	0.04	Digestive System Diseases	CXCL5	0.519	C0009324	Ulcerative Colitis	6374	Signaling	C06		Disease or Syndrome	ALL	1	5.0431e-06	DTO_05007599	1997	0.769	P42830
2014	disease	0.04	Digestive System Diseases	CXCL12	0.379	C0009324	Ulcerative Colitis	6387		C06		Disease or Syndrome	ALL	1	0.11851		2000	0.846	P48061
2012	disease	0.04	Digestive System Diseases	SLC22A5	0.608	C0009324	Ulcerative Colitis	6584	Transporter	C06		Disease or Syndrome	ALL	1	5.2651e-16	DTO_05007405	2005	0.731	O76082
2019	disease	0.04	Digestive System Diseases	STAT1	0.399	C0009324	Ulcerative Colitis	6772	Nucleic acid binding	C06		Disease or Syndrome	ALL	1	0.99999	DTO_05007557	2009	0.885	P42224
2018	disease	0.04	Digestive System Diseases	HSP90B1	0.522	C0009324	Ulcerative Colitis	7184	Chaperone	C06		Disease or Syndrome	ALL	1	0.9972	DTO_05007613	2005	0.808	P14625
2018	disease	0.04	Digestive System Diseases	TRPV1	0.446	C0009324	Ulcerative Colitis	7442	Ion channel	C06		Disease or Syndrome	ALL	1	1.0103e-16	DTO_01300327	2013	0.885	Q8NER1
2019	disease	0.04	Digestive System Diseases	CA2	0.506	C0009324	Ulcerative Colitis	760		C06		Disease or Syndrome	ALL	1	1.6946e-06		2002	0.808	P00918
2018	disease	0.04	Digestive System Diseases	REG4	0.615	C0009324	Ulcerative Colitis	83998		C06		Disease or Syndrome	ALL	1	0.00075276		2001	0.385	Q9BYZ8
2019	disease	0.04	Digestive System Diseases	TP63	0.362	C0009324	Ulcerative Colitis	8626	Transcription factor	C06		Disease or Syndrome	ALL	1	0.99728	DTO_05007542	2001	0.769	Q9H3D4
2016	disease	0.04	Digestive System Diseases	SOCS1	0.445	C0009324	Ulcerative Colitis	8651	Enzyme modulator	C06		Disease or Syndrome	ALL	1	0.58544	DTO_05007584	2007	0.808	O15524
2015	disease	0.04	Digestive System Diseases	SOCS3	0.434	C0009324	Ulcerative Colitis	9021	Enzyme modulator	C06		Disease or Syndrome	ALL	1	0.74613	DTO_05007584	2007	0.808	O14543
2019	disease	0.04	Digestive System Diseases	ARHGEF2	0.502	C0009324	Ulcerative Colitis	9181		C06		Disease or Syndrome	ALL	1	1		2001	0.769	Q92974
2019	disease	0.03	Digestive System Diseases	CDKN2B-AS1	0.491	C0009324	Ulcerative Colitis	100048912		C06		Disease or Syndrome	ALL	1			2016	0.769
2015	disease	0.03	Digestive System Diseases	CD24	0.472	C0009324	Ulcerative Colitis	100133941		C06		Disease or Syndrome	ALL	1			2011	0.769	P25063
2018	disease	0.03	Digestive System Diseases	DEFB4B	0.51	C0009324	Ulcerative Colitis	100289462		C06		Disease or Syndrome	ALL	0.667	0.067977		2003	0.769	O15263
2013	disease	0.03	Digestive System Diseases	CCL26	0.617	C0009324	Ulcerative Colitis	10344	Signaling	C06		Disease or Syndrome	ALL	1	0.010114	DTO_05007599	2005	0.654	Q9Y258
2014	disease	0.03	Digestive System Diseases	CEACAM5	0.42	C0009324	Ulcerative Colitis	1048		C06		Disease or Syndrome	ALL	1	4.1625e-10		1988	0.846	P06731
2018	disease	0.03	Digestive System Diseases	LINC02210-CRHR1	0.57	C0009324	Ulcerative Colitis	104909134		C06		Disease or Syndrome	ALL	1			2012	0.692	P34998
2018	disease	0.03	Digestive System Diseases	AHSA1	0.396	C0009324	Ulcerative Colitis	10598		C06		Disease or Syndrome	ALL	1	0.99896		2015	0.923	O95433
2019	disease	0.03	Digestive System Diseases	CXCR6	0.448	C0009324	Ulcerative Colitis	10663	G-protein coupled receptor	C06		Disease or Syndrome	ALL	1	5.7212e-05	DTO_02300001	2014	0.885	O00574
2018	disease	0.03	Digestive System Diseases	TRAF3IP2	0.585	C0009324	Ulcerative Colitis	10758		C06		Disease or Syndrome	ALL	1	1.615e-09		2011	0.692	O43734
2019	disease	0.03	Digestive System Diseases	IL24	0.498	C0009324	Ulcerative Colitis	11009		C06		Disease or Syndrome	ALL	1	5.8826e-07		2009	0.769	Q13007
2016	disease	0.03	Digestive System Diseases	IRAK3	0.615	C0009324	Ulcerative Colitis	11213	Kinase	C06		Disease or Syndrome	ALL	1	5.3092e-21	DTO_03300101	2007	0.615	Q9Y616
2014	disease	0.03	Digestive System Diseases	H3P10	0.35	C0009324	Ulcerative Colitis	115482713		C06		Disease or Syndrome	ALL	1			1998	0.846
2018	disease	0.03	Digestive System Diseases	SLCO6A1	0.412	C0009324	Ulcerative Colitis	133482	Transporter	C06		Disease or Syndrome	ALL	1	2.8807e-11	DTO_05007405	2002	0.885	Q86UG4
2018	disease	0.03	Digestive System Diseases	CREBBP	0.428	C0009324	Ulcerative Colitis	1387		C06		Disease or Syndrome	ALL	1	1		2011	0.808	Q92793
2018	disease	0.03	Digestive System Diseases	CRHR1	0.517	C0009324	Ulcerative Colitis	1394		C06		Disease or Syndrome	ALL	1	3.7856e-05		2012	0.769	P34998
2018	disease	0.03	Digestive System Diseases	CRK	0.394	C0009324	Ulcerative Colitis	1398		C06		Disease or Syndrome	ALL	1	0.95936		2015	0.923	P46108
2020	disease	0.03	Digestive System Diseases	ADORA3	0.682	C0009324	Ulcerative Colitis	140	G-protein coupled receptor	C06		Disease or Syndrome	ALL	1	0.0001441	DTO_02300001	2009	0.5	P0DMS8
2018	disease	0.03	Digestive System Diseases	MAPK14	0.379	C0009324	Ulcerative Colitis	1432	Kinase	C06		Disease or Syndrome	ALL	1	0.37466	DTO_03300101	2015	0.923	Q16539
2016	disease	0.03	Digestive System Diseases	LACC1	0.7	C0009324	Ulcerative Colitis	144811		C06		Disease or Syndrome	ALL	1	1.1655e-05		2013	0.423	Q8IV20
2019	disease	0.03	Digestive System Diseases	CTF1	0.636	C0009324	Ulcerative Colitis	1489		C06		Disease or Syndrome	ALL	1	0.041899		2018	0.423	Q16619
2017	disease	0.03	Digestive System Diseases	CX3CR1	0.457	C0009324	Ulcerative Colitis	1524	G-protein coupled receptor	C06		Disease or Syndrome	ALL	0.667	0.061371	DTO_02300001	2012	0.885	P49238
2016	disease	0.03	Digestive System Diseases	DCC	0.471	C0009324	Ulcerative Colitis	1630		C06		Disease or Syndrome	ALL	1	0.99448		1998	0.808	P43146
2019	disease	0.03	Digestive System Diseases	ACE	0.328	C0009324	Ulcerative Colitis	1636	Enzyme	C06		Disease or Syndrome	ALL	1	1.0344e-37	DTO_05007624	2001	0.923	P12821
2018	disease	0.03	Digestive System Diseases	DEFB4A	0.507	C0009324	Ulcerative Colitis	1673		C06		Disease or Syndrome	ALL	0.667	0.0011637		2003	0.769	O15263
2019	disease	0.03	Digestive System Diseases	ATN1	0.409	C0009324	Ulcerative Colitis	1822		C06		Disease or Syndrome	ALL	1	0.99992		2017	0.885	P54259
2018	disease	0.03	Digestive System Diseases	S1PR1	0.546	C0009324	Ulcerative Colitis	1901	G-protein coupled receptor	C06		Disease or Syndrome	ALL	1	0.73269	DTO_02300001	2017	0.769	P21453
2018	disease	0.03	Digestive System Diseases	F2RL1	0.48	C0009324	Ulcerative Colitis	2150	G-protein coupled receptor	C06		Disease or Syndrome	ALL	1	0.00014843	DTO_02300001	2009	0.769	P55085
2013	disease	0.03	Digestive System Diseases	FCGR3A	0.432	C0009324	Ulcerative Colitis	2214	Cell adhesion	C06		Disease or Syndrome	ALL	0.333	3.6955e-06	DTO_05007620	2009	0.962	P08637
2009	disease	0.03	Digestive System Diseases	FHIT	0.444	C0009324	Ulcerative Colitis	2272		C06		Disease or Syndrome	ALL	1	0.0057055		1997	0.846	P49789
2018	disease	0.03	Digestive System Diseases	RNF19A	0.397	C0009324	Ulcerative Colitis	25897	Enzyme	C06		Disease or Syndrome	ALL	1	0.025305	DTO_05007624	2015	0.923	Q9NV58
2018	disease	0.03	Digestive System Diseases	POLDIP2	0.396	C0009324	Ulcerative Colitis	26073		C06		Disease or Syndrome	ALL	1	0.41407		2015	0.923	Q9Y2S7
2019	disease	0.03	Digestive System Diseases	SGSM3	0.469	C0009324	Ulcerative Colitis	27352	Enzyme	C06		Disease or Syndrome	ALL	1	3.4061e-15	DTO_05007624	2011	0.808	Q96HU1
2019	disease	0.03	Digestive System Diseases	BIN1	0.55	C0009324	Ulcerative Colitis	274		C06		Disease or Syndrome	ALL	1	0.77822		2016	0.692	O00499
2017	disease	0.03	Digestive System Diseases	CXCR3	0.436	C0009324	Ulcerative Colitis	2833	G-protein coupled receptor	C06		Disease or Syndrome	ALL	1	0.181	DTO_02300001	1997	0.808	P49682
2018	disease	0.03	Digestive System Diseases	H2AX	0.484	C0009324	Ulcerative Colitis	3014	Nucleic acid binding	C06		Disease or Syndrome	ALL	1	0.17652	DTO_05007557	2008	0.808	P16104
2018	disease	0.03	Digestive System Diseases	HGF	0.374	C0009324	Ulcerative Colitis	3082	Enzyme	C06		Disease or Syndrome	ALL	1	0.99947	DTO_05007624	2000	0.885	P14210
2019	disease	0.03	Digestive System Diseases	HIF1A	0.327	C0009324	Ulcerative Colitis	3091	Transcription factor	C06		Disease or Syndrome	ALL	1	0.9777	DTO_05007542	2017	0.923	Q16665
2019	disease	0.03	Digestive System Diseases	HLA-DQB1	0.407	C0009324	Ulcerative Colitis	3119	Immune response	C06		Disease or Syndrome	ALL	1	0.0089259	DTO_05007608	2003	0.885	P01920
2007	disease	0.03	Digestive System Diseases	HLA-DRB3	0.57	C0009324	Ulcerative Colitis	3125	Immune response	C06		Disease or Syndrome	ALL	1		DTO_05007608	1996	0.885	P79483
1997	disease	0.03	Digestive System Diseases	HRAS	0.378	C0009324	Ulcerative Colitis	3265	Enzyme modulator	C06		Disease or Syndrome	ALL	1	0.079774	DTO_05007584	1989	0.885	P01112
2013	disease	0.03	Digestive System Diseases	AQP8	0.638	C0009324	Ulcerative Colitis	343	Ion channel	C06		Disease or Syndrome	ALL	1	0.00036707	DTO_01300327	2007	0.615	O94778
2018	disease	0.03	Digestive System Diseases	IL4R	0.474	C0009324	Ulcerative Colitis	3566	Receptor	C06		Disease or Syndrome	ALL	0.667	0.00023013	DTO_05007575	2001	0.846	P24394
2014	disease	0.03	Digestive System Diseases	IL15	0.422	C0009324	Ulcerative Colitis	3600		C06		Disease or Syndrome	ALL	0.667	0.70859		1999	0.846	P40933
2012	disease	0.03	Digestive System Diseases	CXCL10	0.378	C0009324	Ulcerative Colitis	3627	Signaling	C06		Disease or Syndrome	ALL	1	0.36865	DTO_05007599	2007	0.885	P02778
2018	disease	0.03	Digestive System Diseases	ITGB1	0.496	C0009324	Ulcerative Colitis	3688	Receptor	C06		Disease or Syndrome	ALL	1	0.98208	DTO_05007575	2012	0.808	P05556
2018	disease	0.03	Digestive System Diseases	GSTK1	0.412	C0009324	Ulcerative Colitis	373156		C06		Disease or Syndrome	ALL	1	1.9374e-06		2002	0.885	Q9Y2Q3
2020	disease	0.03	Digestive System Diseases	LAMC2	0.389	C0009324	Ulcerative Colitis	3918	Enzyme modulator	C06		Disease or Syndrome	ALL	1	2.8791e-12	DTO_05007584	2014	0.923	Q13753
2019	disease	0.03	Digestive System Diseases	LYZ	0.526	C0009324	Ulcerative Colitis	4069		C06		Disease or Syndrome	ALL	1	3.4114e-06		1992	0.846	P61626
2017	disease	0.03	Digestive System Diseases	MIR126	0.447	C0009324	Ulcerative Colitis	406913		C06		Disease or Syndrome	ALL	1			2012	0.846
2019	disease	0.03	Digestive System Diseases	MIR196A2	0.599	C0009324	Ulcerative Colitis	406973		C06		Disease or Syndrome	ALL	1			2017	0.577
2010	disease	0.03	Digestive System Diseases	MICB	0.576	C0009324	Ulcerative Colitis	4277		C06		Disease or Syndrome	ALL	0.667	4.0609e-05		2001	0.731	Q29980
2009	disease	0.03	Digestive System Diseases	MIP	0.507	C0009324	Ulcerative Colitis	4284	Ion channel	C06		Disease or Syndrome	ALL	1	0.030956	DTO_01300327	2002	0.846	P30301
2020	disease	0.03	Digestive System Diseases	MUC1	0.384	C0009324	Ulcerative Colitis	4582		C06		Disease or Syndrome	ALL	1	0.018774		1993	0.885	P15941
2020	disease	0.03	Digestive System Diseases	PAEP	0.43	C0009324	Ulcerative Colitis	5047	Enzyme	C06		Disease or Syndrome	ALL	1	3.1109e-08	DTO_05007624	1994	0.846	P09466
2015	disease	0.03	Digestive System Diseases	IBD6	0.861	C0009324	Ulcerative Colitis	50942		C06		Disease or Syndrome	ALL	1			2004	0.077
2019	disease	0.03	Digestive System Diseases	GDE1	0.481	C0009324	Ulcerative Colitis	51573		C06		Disease or Syndrome	ALL	1	6.1163e-06		2012	0.808	Q9NZC3
2012	disease	0.03	Digestive System Diseases	ACP1	0.566	C0009324	Ulcerative Colitis	52		C06		Disease or Syndrome	ALL	0.667	1.7531e-08		2000	0.731	P24666
2008	disease	0.03	Digestive System Diseases	SERPINA1	0.41	C0009324	Ulcerative Colitis	5265	Enzyme modulator	C06		Disease or Syndrome	ALL	1	6.8497e-08	DTO_05007584	1984	0.923	P01009
2014	disease	0.03	Digestive System Diseases	PLA2G2A	0.488	C0009324	Ulcerative Colitis	5320	Enzyme	C06		Disease or Syndrome	ALL	1	0.097278	DTO_05007624	1997	0.808	P14555
2019	disease	0.03	Digestive System Diseases	TREM1	0.515	C0009324	Ulcerative Colitis	54210		C06		Disease or Syndrome	ALL	0.667	0.0062776		2011	0.808	Q9NP99
2018	disease	0.03	Digestive System Diseases	PON1	0.409	C0009324	Ulcerative Colitis	5444		C06		Disease or Syndrome	ALL	1	9.8142e-11		2007	0.885	P27169
2018	disease	0.03	Digestive System Diseases	KRT20	0.388	C0009324	Ulcerative Colitis	54474		C06		Disease or Syndrome	ALL	1	9.0776e-11		2007	0.846	P35900
2017	disease	0.03	Digestive System Diseases	RNF186	1	C0009324	Ulcerative Colitis	54546		C06		Disease or Syndrome	ALL	1	0.082589		2013	0.038	Q9NXI6
2017	disease	0.03	Digestive System Diseases	PPARA	0.432	C0009324	Ulcerative Colitis	5465	Nuclear receptor	C06		Disease or Syndrome	ALL	1	0.030182	DTO_00102000	2009	0.885	Q07869
2019	disease	0.03	Digestive System Diseases	MAP2K7	0.419	C0009324	Ulcerative Colitis	5609	Kinase	C06		Disease or Syndrome	ALL	1	0.99552	DTO_03300101	2005	0.808	O14733
2019	disease	0.03	Digestive System Diseases	PTGDS	0.503	C0009324	Ulcerative Colitis	5730	Enzyme	C06		Disease or Syndrome	ALL	1	0.0050922	DTO_05007624	2010	0.846	P41222
2017	disease	0.03	Digestive System Diseases	PTGER4	0.558	C0009324	Ulcerative Colitis	5734	G-protein coupled receptor	C06		Disease or Syndrome	ALL	1	0.9755	DTO_02300001	2011	0.731	P35408
2019	disease	0.03	Digestive System Diseases	MIR499A	0.519	C0009324	Ulcerative Colitis	574501		C06		Disease or Syndrome	ALL	1			2011	0.846
2019	disease	0.03	Digestive System Diseases	PTPN11	0.385	C0009324	Ulcerative Colitis	5781		C06		Disease or Syndrome	ALL	1	0.99998		2009	0.923	Q06124
2020	disease	0.03	Digestive System Diseases	HAMP	0.433	C0009324	Ulcerative Colitis	57817		C06		Disease or Syndrome	ALL	1	0.0081797		2017	0.846	P81172
2011	disease	0.03	Digestive System Diseases	S100B	0.383	C0009324	Ulcerative Colitis	6285	Calcium-binding protein	C06		Disease or Syndrome	ALL	1	0.04387	DTO_05007616	2001	0.923	P04271
2017	disease	0.03	Digestive System Diseases	CCL25	0.61	C0009324	Ulcerative Colitis	6370	Signaling	C06		Disease or Syndrome	ALL	1	0.015241	DTO_05007599	2015	0.692	O15444
2017	disease	0.03	Digestive System Diseases	CX3CL1	0.478	C0009324	Ulcerative Colitis	6376	Signaling	C06		Disease or Syndrome	ALL	1	0.60837	DTO_05007599	2012	0.808	P78423
2018	disease	0.03	Digestive System Diseases	SDC1	0.445	C0009324	Ulcerative Colitis	6382	Extracellular structure	C06		Disease or Syndrome	ALL	1	0.0084118	DTO_05007621	2010	0.769	P18827
2009	disease	0.03	Digestive System Diseases	SELL	0.505	C0009324	Ulcerative Colitis	6402		C06		Disease or Syndrome	ALL	1	4.9624e-07		2007	0.846	P14151
2019	disease	0.03	Digestive System Diseases	SFTPD	0.5	C0009324	Ulcerative Colitis	6441	Surfactant	C06		Disease or Syndrome	ALL	1	7.4927e-05	DTO_05007697	2009	0.846	P35247
2013	disease	0.03	Digestive System Diseases	CLEC7A	0.553	C0009324	Ulcerative Colitis	64581		C06		Disease or Syndrome	ALL	1	5.5087e-12		1997	0.769	Q9BXN2
2015	disease	0.03	Digestive System Diseases	SLC6A4	0.429	C0009324	Ulcerative Colitis	6532	Transporter	C06		Disease or Syndrome	ALL	1	0.24602	DTO_05007405	2004	0.808	P31645
2019	disease	0.03	Digestive System Diseases	ST2	0.576	C0009324	Ulcerative Colitis	6761		C06		Disease or Syndrome	ALL	1			2010	0.692
2011	disease	0.03	Digestive System Diseases	TACR1	0.502	C0009324	Ulcerative Colitis	6869	G-protein coupled receptor	C06		Disease or Syndrome	ALL	1	0.00038437	DTO_02300001	2000	0.885	P25103
2006	disease	0.03	Digestive System Diseases	TIMP1	0.38	C0009324	Ulcerative Colitis	7076	Enzyme modulator	C06		Disease or Syndrome	ALL	1	0.4993	DTO_05007584	2000	0.885	P01033
2016	disease	0.03	Digestive System Diseases	TLR3	0.427	C0009324	Ulcerative Colitis	7098	Receptor	C06		Disease or Syndrome	ALL	1	1.6349e-07	DTO_05007575	2007	0.885	O15455
2004	disease	0.03	Digestive System Diseases	TNFRSF1B	0.425	C0009324	Ulcerative Colitis	7133		C06		Disease or Syndrome	ALL	1	0.50201		2002	0.885	P20333
2017	disease	0.03	Digestive System Diseases	CXCR4	0.362	C0009324	Ulcerative Colitis	7852	G-protein coupled receptor	C06		Disease or Syndrome	ALL	1	0.017804	DTO_02300001	2011	0.923	P61073
2019	disease	0.03	Digestive System Diseases	SLC25A20	0.563	C0009324	Ulcerative Colitis	788	Transporter	C06		Disease or Syndrome	ALL	1	1.1972e-07	DTO_05007405	2016	0.769	O43772
2018	disease	0.03	Digestive System Diseases	AIMP2	0.393	C0009324	Ulcerative Colitis	7965		C06		Disease or Syndrome	ALL	1	0.008024		2015	0.923	Q13155
2018	disease	0.03	Digestive System Diseases	CDR3	0.472	C0009324	Ulcerative Colitis	8163		C06		Disease or Syndrome	ALL	1			2001	0.808
2019	disease	0.03	Digestive System Diseases	CAMP	0.466	C0009324	Ulcerative Colitis	820		C06		Disease or Syndrome	ALL	1	0.0043897		2017	0.846	P49913
2018	disease	0.03	Digestive System Diseases	CASP1	0.413	C0009324	Ulcerative Colitis	834	Enzyme	C06		Disease or Syndrome	ALL	1	3.5183e-05	DTO_05007624	2006	0.885	P29466
2019	disease	0.03	Digestive System Diseases	NLRP12	0.569	C0009324	Ulcerative Colitis	91662		C06		Disease or Syndrome	ALL	1	3.6493e-28		2017	0.846	P59046
2019	disease	0.03	Digestive System Diseases	IL1RL1	0.547	C0009324	Ulcerative Colitis	9173	Receptor	C06		Disease or Syndrome	ALL	1	1.4407e-12	DTO_05007575	2013	0.731	Q01638
2020	disease	0.03	Digestive System Diseases	CD163	0.427	C0009324	Ulcerative Colitis	9332	Enzyme	C06		Disease or Syndrome	ALL	0.667	0.0008338	DTO_05007624	2013	0.846	Q86VB7
2018	disease	0.03	Digestive System Diseases	GRAP2	0.394	C0009324	Ulcerative Colitis	9402		C06		Disease or Syndrome	ALL	1	0.00015256		2015	0.923	O75791
2013	disease	0.03	Digestive System Diseases	ABCG2	0.419	C0009324	Ulcerative Colitis	9429	Transporter	C06		Disease or Syndrome	ALL	1	2.0957e-32	DTO_05007405	2007	0.885	Q9UNQ0
2019	disease	0.03	Digestive System Diseases	CD44	0.363	C0009324	Ulcerative Colitis	960		C06		Disease or Syndrome	ALL	1	2.4476e-07		1995	0.962	P16070
2017	disease	0.03	Digestive System Diseases	CD68	0.408	C0009324	Ulcerative Colitis	968	Transporter	C06		Disease or Syndrome	ALL	0.667	1.4063e-06	DTO_05007405	2011	0.808	P34810
2011	disease	0.03	Digestive System Diseases	MAGI2	0.579	C0009324	Ulcerative Colitis	9863		C06		Disease or Syndrome	ALL	1	0.99943		2008	0.654	Q86UL8
2013	disease	0.03	Digestive System Diseases	CTNNB1	0.303	C2919828	Chronic ulcerative colitis	1499		C06		Disease or Syndrome	ALL	1	0.99999		2010	0.885	P35222
1997	disease	0.03	Digestive System Diseases	TP53	0.236	C2919828	Chronic ulcerative colitis	7157	Transcription factor	C06		Disease or Syndrome	ALL	1	0.53235	DTO_05007542	1991	0.962	P04637
2012	disease	0.03	Infections; Stomatognathic Diseases	TP63	0.362	C3873482	Chronic ulcerative stomatitis	8626	Transcription factor	C01;C07		Disease or Syndrome	ALL	1	0.99728	DTO_05007542	1999	0.769	Q9H3D4
2017	disease	0.02	Digestive System Diseases	KLRC4-KLRK1	0.469	C0009324	Ulcerative Colitis	100528032		C06		Disease or Syndrome	ALL	1			2011	0.769	P26718
2020	disease	0.02	Digestive System Diseases	RAB4B-EGLN2	0.641	C0009324	Ulcerative Colitis	100529264		C06		Disease or Syndrome	ALL	1			2017	0.654
2018	disease	0.02	Digestive System Diseases	ABCB6	0.431	C0009324	Ulcerative Colitis	10058	Transporter	C06		Disease or Syndrome	ALL	1	8.5999e-19	DTO_05007405	2013	0.885	Q9NP58
2019	disease	0.02	Digestive System Diseases	PSC	0.603	C0009324	Ulcerative Colitis	100653366		C06		Disease or Syndrome	ALL	1			2018	0.731
2020	disease	0.02	Digestive System Diseases	CDH11	0.512	C0009324	Ulcerative Colitis	1009		C06		Disease or Syndrome	ALL	1	0.9999		2014	0.808	P55287
2014	disease	0.02	Digestive System Diseases	IFITM3	0.626	C0009324	Ulcerative Colitis	10410		C06		Disease or Syndrome	ALL	1	0.030466		2014	0.385	Q01628
2017	disease	0.02	Digestive System Diseases	CDX2	0.458	C0009324	Ulcerative Colitis	1045	Transcription factor	C06		Disease or Syndrome	ALL	1	0.52887	DTO_05007542	2015	0.769	Q99626
1997	disease	0.02	Digestive System Diseases	NXF1	0.531	C0009324	Ulcerative Colitis	10482	Nucleic acid binding	C06		Disease or Syndrome	ALL	1	0.9763	DTO_05007557	1996	0.885	Q9UBU9
2019	disease	0.02	Digestive System Diseases	TNFSF13B	0.46	C0009324	Ulcerative Colitis	10673		C06		Disease or Syndrome	ALL	1	0.98193		2010	0.731	Q9Y275
2013	disease	0.02	Digestive System Diseases	CORIN	0.695	C0009324	Ulcerative Colitis	10699		C06		Disease or Syndrome	ALL	1	6.5072e-35		2012	0.538	Q9Y5Q5
2019	disease	0.02	Digestive System Diseases	RIPK3	0.497	C0009324	Ulcerative Colitis	11035	Kinase	C06		Disease or Syndrome	ALL	1	1.1874e-14	DTO_03300101	2017	0.885	Q9Y572
2019	disease	0.02	Digestive System Diseases	CD160	0.59	C0009324	Ulcerative Colitis	11126		C06		Disease or Syndrome	ALL	1	6.8425e-05		2011	0.615	O95971
2018	disease	0.02	Digestive System Diseases	CHGA	0.49	C0009324	Ulcerative Colitis	1113		C06		Disease or Syndrome	ALL	1	0.030369		2017	0.808	P10645
2019	disease	0.02	Digestive System Diseases	CHI3L1	0.419	C0009324	Ulcerative Colitis	1116		C06		Disease or Syndrome	ALL	1	1.1133e-05		2006	0.885	P36222
2019	disease	0.02	Digestive System Diseases	RASSF1	0.42	C0009324	Ulcerative Colitis	11186	Enzyme modulator	C06		Disease or Syndrome	ALL	1	4.9255e-06	DTO_05007584	2019	0.808	Q9NS23
2020	disease	0.02	Digestive System Diseases	EGLN2	0.604	C0009324	Ulcerative Colitis	112398		C06		Disease or Syndrome	ALL	1	0.72166		2017	0.731	Q96KS0
2008	disease	0.02	Digestive System Diseases	SLC6A14	0.711	C0009324	Ulcerative Colitis	11254	Transporter	C06		Disease or Syndrome	ALL	1	0.56419	DTO_05007405	2008	0.385	Q9UN76
2017	disease	0.02	Digestive System Diseases	CISH	0.5	C0009324	Ulcerative Colitis	1154	Enzyme modulator	C06		Disease or Syndrome	ALL	1	0.00053852	DTO_05007584	2017	0.808	Q9NSE2
2017	disease	0.02	Digestive System Diseases	LRG1	0.564	C0009324	Ulcerative Colitis	116844		C06		Disease or Syndrome	ALL	1	0.095143		2012	0.731	P02750
2019	disease	0.02	Digestive System Diseases	TAGAP	0.7	C0009324	Ulcerative Colitis	117289	Enzyme modulator	C06		Disease or Syndrome	ALL	1	0.84621	DTO_05007584	2012	0.462	Q8N103
2019	disease	0.02	Digestive System Diseases	COL2A1	0.444	C0009324	Ulcerative Colitis	1280		C06		Disease or Syndrome	ALL	1	1		2018	0.846	P02458
2019	disease	0.02	Digestive System Diseases	ADM	0.436	C0009324	Ulcerative Colitis	133	Signaling	C06		Disease or Syndrome	ALL	1	0.040831	DTO_05007599	2017	0.808	P35318
2018	disease	0.02	Digestive System Diseases	ADORA2A	0.526	C0009324	Ulcerative Colitis	135	G-protein coupled receptor	C06		Disease or Syndrome	ALL	1	0.5971	DTO_02300001	2016	0.769	P29274
2003	disease	0.02	Digestive System Diseases	CRH	0.439	C0009324	Ulcerative Colitis	1392	Signaling	C06		Disease or Syndrome	ALL	1	0.71614	DTO_05007599	1995	0.808	P06850
2019	disease	0.02	Digestive System Diseases	DOCK11	0.606	C0009324	Ulcerative Colitis	139818	Enzyme modulator	C06		Disease or Syndrome	ALL	1	0.012097	DTO_05007584	2019	0.731	Q5JSL3
2001	disease	0.02	Digestive System Diseases	MUC17	0.638	C0009324	Ulcerative Colitis	140453		C06		Disease or Syndrome	ALL	1	7.8985e-63		1999	0.577	Q685J3
2019	disease	0.02	Digestive System Diseases	HT	0.505	C0009324	Ulcerative Colitis	140805		C06		Disease or Syndrome	ALL	0.5			2017	0.731
2017	disease	0.02	Digestive System Diseases	CDAN1	0.61	C0009324	Ulcerative Colitis	146059		C06		Disease or Syndrome	ALL	1	1.1134e-12		2017	0.731	Q8IWY9
2019	disease	0.02	Digestive System Diseases	PLB1	0.488	C0009324	Ulcerative Colitis	151056		C06		Disease or Syndrome	ALL	1	1.7315e-72		1997	0.846	Q6P1J6
2018	disease	0.02	Digestive System Diseases	CYP2B6	0.428	C0009324	Ulcerative Colitis	1555		C06		Disease or Syndrome	ALL	1	1.9303e-10		2018	0.846	P20813
2018	disease	0.02	Digestive System Diseases	CYP2C19	0.467	C0009324	Ulcerative Colitis	1557		C06		Disease or Syndrome	ALL	1	6.4882e-20		2018	0.846	P33261
2014	disease	0.02	Digestive System Diseases	DEFB1	0.509	C0009324	Ulcerative Colitis	1672		C06		Disease or Syndrome	ALL	1	0.4059		2013	0.808	P60022
2019	disease	0.02	Digestive System Diseases	NQO1	0.434	C0009324	Ulcerative Colitis	1728		C06		Disease or Syndrome	ALL	1	1.1867e-09		2009	0.885	P15559
2018	disease	0.02	Digestive System Diseases	AFM	0.59	C0009324	Ulcerative Colitis	173	Transporter	C06		Disease or Syndrome	ALL	1	4.2654e-19	DTO_05007405	2017	0.731	P43652
2019	disease	0.02	Digestive System Diseases	AGA	0.57	C0009324	Ulcerative Colitis	175	Enzyme	C06		Disease or Syndrome	ALL	1	4.2802e-06	DTO_05007624	2017	0.808	P20933
2016	disease	0.02	Digestive System Diseases	AGER	0.42	C0009324	Ulcerative Colitis	177	Receptor	C06		Disease or Syndrome	ALL	0.5	6.3528e-16	DTO_05007575	2015	0.885	Q15109
2019	disease	0.02	Digestive System Diseases	EFNA5	0.615	C0009324	Ulcerative Colitis	1946	Signaling	C06		Disease or Syndrome	ALL	1	0.96051	DTO_05007599	2019	0.654	P52803
2019	disease	0.02	Digestive System Diseases	MLKL	0.57	C0009324	Ulcerative Colitis	197259	Kinase	C06		Disease or Syndrome	ALL	1	2.0931e-14	DTO_03300101	2018	0.731	Q8NB16
2017	disease	0.02	Digestive System Diseases	EIF4E	0.448	C0009324	Ulcerative Colitis	1977	Nucleic acid binding	C06		Disease or Syndrome	ALL	1	0.94133	DTO_05007557	2011	0.846	P06730
2019	disease	0.02	Digestive System Diseases	ELAVL2	0.486	C0009324	Ulcerative Colitis	1993		C06		Disease or Syndrome	ALL	1	0.99514		2019	0.808	Q12926
2015	disease	0.02	Digestive System Diseases	ELF3	0.551	C0009324	Ulcerative Colitis	1999	Transcription factor	C06		Disease or Syndrome	ALL	1	0.98323	DTO_05007542	2012	0.808	P78545
2013	disease	0.02	Digestive System Diseases	EPHB2	0.374	C0009324	Ulcerative Colitis	2048	Kinase	C06		Disease or Syndrome	ALL	1	0.99997	DTO_03300101	2005	0.846	P29323
2009	disease	0.02	Digestive System Diseases	F2	0.415	C0009324	Ulcerative Colitis	2147	Enzyme	C06		Disease or Syndrome	ALL	1	0.0011118	DTO_05007624	2001	0.885	P00734
2012	disease	0.02	Digestive System Diseases	FAAH	0.545	C0009324	Ulcerative Colitis	2166		C06		Disease or Syndrome	ALL	1	4.4449e-11		2009	0.692	O00519
2013	disease	0.02	Digestive System Diseases	FCGR3B	0.452	C0009324	Ulcerative Colitis	2215	Cell adhesion	C06		Disease or Syndrome	ALL	1	3.0294e-07	DTO_05007620	2009	0.962	O75015
2019	disease	0.02	Digestive System Diseases	FGFR1	0.362	C0009324	Ulcerative Colitis	2260	Kinase	C06		Disease or Syndrome	ALL	1	0.99984	DTO_03300101	2017	0.885	P11362
2011	disease	0.02	Digestive System Diseases	CARD8	0.59	C0009324	Ulcerative Colitis	22900		C06		Disease or Syndrome	ALL	1	1.7672e-06		2006	0.731	Q9Y2G2
2017	disease	0.02	Digestive System Diseases	KLRK1	0.467	C0009324	Ulcerative Colitis	22914		C06		Disease or Syndrome	ALL	1	6.9812e-14		2011	0.769	P26718
2015	disease	0.02	Digestive System Diseases	FOXO3	0.431	C0009324	Ulcerative Colitis	2309		C06		Disease or Syndrome	ALL	1	0.98806		2014	0.808	O43524
2019	disease	0.02	Digestive System Diseases	MPRIP	0.556	C0009324	Ulcerative Colitis	23164	Enzyme modulator	C06		Disease or Syndrome	ALL	1	0.98078	DTO_05007584	2017	0.885	Q6WCQ1
1997	disease	0.02	Digestive System Diseases	FLNB	0.458	C0009324	Ulcerative Colitis	2317		C06		Disease or Syndrome	ALL	1	6.0505e-10		1996	0.923	O75369
2019	disease	0.02	Digestive System Diseases	FLT1	0.419	C0009324	Ulcerative Colitis	2321	Kinase	C06		Disease or Syndrome	ALL	1	0.99983	DTO_03300101	2011	0.846	P17948
2019	disease	0.02	Digestive System Diseases	SIRT1	0.378	C0009324	Ulcerative Colitis	23411	Epigenetic regulator	C06		Disease or Syndrome	ALL	1	0.087326	DTO_05007378	2017	0.885	Q96EB6
2015	disease	0.02	Digestive System Diseases	FOS	0.411	C0009324	Ulcerative Colitis	2353	Transcription factor	C06		Disease or Syndrome	ALL	1	0.26176	DTO_05007542	2014	0.885	P01100
1997	disease	0.02	Digestive System Diseases	SEC14L2	0.494	C0009324	Ulcerative Colitis	23541		C06		Disease or Syndrome	ALL	1	2.9195e-08		1996	0.885	O76054
2020	disease	0.02	Digestive System Diseases	SMUG1	0.322	C0009324	Ulcerative Colitis	23583		C06		Disease or Syndrome	ALL	1	0.00045154		2018	0.923	Q53HV7
2014	disease	0.02	Digestive System Diseases	LY96	0.636	C0009324	Ulcerative Colitis	23643	Receptor	C06		Disease or Syndrome	ALL	1	7.4167e-05	DTO_05007575	2014	0.615	Q9Y6Y9
2013	disease	0.02	Digestive System Diseases	PANX1	0.575	C0009324	Ulcerative Colitis	24145	Ion channel	C06		Disease or Syndrome	ALL	1	2.4684e-06	DTO_01300327	2012	0.846	Q96RD7
2012	disease	0.02	Digestive System Diseases	ALPI	0.563	C0009324	Ulcerative Colitis	248	Enzyme	C06		Disease or Syndrome	ALL	1	2.4527e-18	DTO_05007624	2007	0.769	P09923
2018	disease	0.02	Digestive System Diseases	GEM	0.467	C0009324	Ulcerative Colitis	2669		C06		Disease or Syndrome	ALL	0.5	1.179e-08		2018	0.769	P55040
2018	disease	0.02	Digestive System Diseases	NOX1	0.536	C0009324	Ulcerative Colitis	27035		C06		Disease or Syndrome	ALL	1	8.6564e-08		2014	0.808	Q9Y5S8
2013	disease	0.02	Digestive System Diseases	IL17B	0.553	C0009324	Ulcerative Colitis	27190		C06		Disease or Syndrome	ALL	1	0.033631		2013	0.769	Q9UHF5
2016	disease	0.02	Digestive System Diseases	GUCA2A	0.663	C0009324	Ulcerative Colitis	2980		C06		Disease or Syndrome	ALL	1	0.28692		2015	0.462	Q02747
2016	disease	0.02	Digestive System Diseases	GUCA2B	0.695	C0009324	Ulcerative Colitis	2981		C06		Disease or Syndrome	ALL	1	0.38097		2015	0.385	Q16661
2019	disease	0.02	Digestive System Diseases	GZMB	0.453	C0009324	Ulcerative Colitis	3002	Enzyme	C06		Disease or Syndrome	ALL	1	3.6674e-14	DTO_05007624	2000	0.808	P10144
2015	disease	0.02	Digestive System Diseases	HLA-A	0.37	C0009324	Ulcerative Colitis	3105		C06		Disease or Syndrome	ALL	1	0.0013299		1986	0.846	P04439
2011	disease	0.02	Digestive System Diseases	HLA-C	0.415	C0009324	Ulcerative Colitis	3107		C06		Disease or Syndrome	ALL	1	1.5695e-06		2010	0.846	P10321
1999	disease	0.02	Digestive System Diseases	HLA-DPB1	0.453	C0009324	Ulcerative Colitis	3115	Immune response	C06		Disease or Syndrome	ALL	0.5	5.3254e-10	DTO_05007608	1993	0.923	P04440
2018	disease	0.02	Digestive System Diseases	HLA-G	0.461	C0009324	Ulcerative Colitis	3135		C06		Disease or Syndrome	ALL	1	1.365e-11		2007	0.769	P17693
2016	disease	0.02	Digestive System Diseases	NR4A1	0.49	C0009324	Ulcerative Colitis	3164	Nuclear receptor	C06		Disease or Syndrome	ALL	1	0.37074	DTO_00102000	2015	0.731	P22736
2012	disease	0.02	Digestive System Diseases	APEX1	0.458	C0009324	Ulcerative Colitis	328		C06		Disease or Syndrome	ALL	1	1.9191e-07		2003	0.846	P27695
2007	disease	0.02	Digestive System Diseases	BIRC2	0.535	C0009324	Ulcerative Colitis	329	Enzyme modulator	C06		Disease or Syndrome	ALL	1	0.42708	DTO_05007584	2006	0.731	Q13490
2007	disease	0.02	Digestive System Diseases	BIRC3	0.491	C0009324	Ulcerative Colitis	330	Enzyme modulator	C06		Disease or Syndrome	ALL	1	0.065597	DTO_05007584	2006	0.769	Q13489
2015	disease	0.02	Digestive System Diseases	HSPA4	0.394	C0009324	Ulcerative Colitis	3308		C06		Disease or Syndrome	ALL	1	0.99954		1999	0.923	P34932
2020	disease	0.02	Digestive System Diseases	HSP90AA1	0.411	C0009324	Ulcerative Colitis	3320	Chaperone	C06		Disease or Syndrome	ALL	1	0.86025	DTO_05007613	2012	0.923	P07900
2011	disease	0.02	Digestive System Diseases	HSPD1	0.432	C0009324	Ulcerative Colitis	3329		C06		Disease or Syndrome	ALL	1	0.99257		2011	0.808	P10809
2017	disease	0.02	Digestive System Diseases	TNC	0.433	C0009324	Ulcerative Colitis	3371		C06		Disease or Syndrome	ALL	1	1.2592e-07		2017	0.846	P24821
2016	disease	0.02	Digestive System Diseases	IDH1	0.424	C0009324	Ulcerative Colitis	3417		C06		Disease or Syndrome	ALL	1	2.6244e-12		2014	0.808	O75874
2015	disease	0.02	Digestive System Diseases	APOE	0.338	C0009324	Ulcerative Colitis	348		C06		Disease or Syndrome	ALL	1	0.0018685		2009	0.962	P02649
2014	disease	0.02	Digestive System Diseases	LINC01193	0.565	C0009324	Ulcerative Colitis	348120		C06		Disease or Syndrome	ALL	1			2014	0.692
2018	disease	0.02	Digestive System Diseases	IL11	0.481	C0009324	Ulcerative Colitis	3589		C06		Disease or Syndrome	ALL	1	0.00031772		2002	0.808	P20809
2001	disease	0.02	Digestive System Diseases	IL16	0.501	C0009324	Ulcerative Colitis	3603	Signaling	C06		Disease or Syndrome	ALL	1	1.2449e-10	DTO_05007599	2000	0.846	Q14005
2018	disease	0.02	Digestive System Diseases	IDO1	0.454	C0009324	Ulcerative Colitis	3620		C06		Disease or Syndrome	ALL	1	3.3013e-06		2002	0.846	P14902
2019	disease	0.02	Digestive System Diseases	INSRR	0.508	C0009324	Ulcerative Colitis	3645	Kinase	C06		Disease or Syndrome	ALL	1	5.3976e-24	DTO_03300101	2019	0.808	P14616
2018	disease	0.02	Digestive System Diseases	IRAK1	0.506	C0009324	Ulcerative Colitis	3654	Kinase	C06		Disease or Syndrome	ALL	1	0.98774	DTO_03300101	2016	0.808	P51617
2017	disease	0.02	Digestive System Diseases	ITGAE	0.579	C0009324	Ulcerative Colitis	3682		C06		Disease or Syndrome	ALL	1	3.9199e-20		2016	0.692	P38570
2018	disease	0.02	Digestive System Diseases	ITGAV	0.526	C0009324	Ulcerative Colitis	3685		C06		Disease or Syndrome	ALL	1	0.00022844		2017	0.769	P06756
2017	disease	0.02	Digestive System Diseases	KDR	0.378	C0009324	Ulcerative Colitis	3791	Kinase	C06		Disease or Syndrome	ALL	1	0.99982	DTO_03300101	2011	0.885	P35968
2018	disease	0.02	Digestive System Diseases	KIR3DL1	0.475	C0009324	Ulcerative Colitis	3811	Receptor	C06		Disease or Syndrome	ALL	0.5	8.3578e-14	DTO_05007575	2018	0.769	P43629
2018	disease	0.02	Digestive System Diseases	NPSR1	0.608	C0009324	Ulcerative Colitis	387129		C06		Disease or Syndrome	ALL	1	2.0518e-09		2007	0.615	Q6W5P4
2019	disease	0.02	Digestive System Diseases	LEPR	0.433	C0009324	Ulcerative Colitis	3953	Signaling	C06		Disease or Syndrome	ALL	1	0.99475	DTO_05007599	2005	0.808	P48357
2016	disease	0.02	Digestive System Diseases	LGALS4	0.599	C0009324	Ulcerative Colitis	3960	Signaling	C06		Disease or Syndrome	ALL	1	2.7538e-07	DTO_05007599	2013	0.731	P56470
2006	disease	0.02	Digestive System Diseases	LPL	0.474	C0009324	Ulcerative Colitis	4023	Enzyme	C06		Disease or Syndrome	ALL	1	1.2712e-09	DTO_05007624	1994	0.808	P06858
2017	disease	0.02	Digestive System Diseases	MIR122	0.468	C0009324	Ulcerative Colitis	406906		C06		Disease or Syndrome	ALL	1			2016	0.808
2012	disease	0.02	Digestive System Diseases	MIR143	0.462	C0009324	Ulcerative Colitis	406935		C06		Disease or Syndrome	ALL	1			2011	0.885
2012	disease	0.02	Digestive System Diseases	MIR145	0.431	C0009324	Ulcerative Colitis	406937		C06		Disease or Syndrome	ALL	1			2011	0.846
2017	disease	0.02	Digestive System Diseases	MIR19A	0.512	C0009324	Ulcerative Colitis	406979		C06		Disease or Syndrome	ALL	1			2013	0.808
2019	disease	0.02	Digestive System Diseases	MIR206	0.477	C0009324	Ulcerative Colitis	406989		C06		Disease or Syndrome	ALL	1			2017	0.846
2017	disease	0.02	Digestive System Diseases	MIR214	0.48	C0009324	Ulcerative Colitis	406996		C06		Disease or Syndrome	ALL	1			2015	0.808
2018	disease	0.02	Digestive System Diseases	MIR215	0.559	C0009324	Ulcerative Colitis	406997		C06		Disease or Syndrome	ALL	1			2016	0.654
2018	disease	0.02	Digestive System Diseases	MIR29A	0.459	C0009324	Ulcerative Colitis	407021		C06		Disease or Syndrome	ALL	1			2014	0.808
2019	disease	0.02	Digestive System Diseases	SMAD7	0.47	C0009324	Ulcerative Colitis	4092	Transcription factor	C06		Disease or Syndrome	ALL	1	0.54854	DTO_05007542	2019	0.769	O15105
2013	disease	0.02	Digestive System Diseases	DEFB103A	0.573	C0009324	Ulcerative Colitis	414325		C06		Disease or Syndrome	ALL	1			2004	0.731	P81534
2019	disease	0.02	Digestive System Diseases	MDK	0.494	C0009324	Ulcerative Colitis	4192	Signaling	C06		Disease or Syndrome	ALL	1	0.23005	DTO_05007599	2017	0.808	P21741
2004	disease	0.02	Digestive System Diseases	MDM2	0.362	C0009324	Ulcerative Colitis	4193	Nucleic acid binding	C06		Disease or Syndrome	ALL	1	0.99981	DTO_05007557	2002	0.846	Q00987
2012	disease	0.02	Digestive System Diseases	MEP1A	0.78	C0009324	Ulcerative Colitis	4224	Enzyme	C06		Disease or Syndrome	ALL	1	9.1509e-13	DTO_05007624	2009	0.231	Q16819
2008	disease	0.02	Digestive System Diseases	MET	0.38	C0009324	Ulcerative Colitis	4233	Kinase	C06		Disease or Syndrome	ALL	1	0.96998	DTO_03300101	2000	0.846	P08581
2008	disease	0.02	Digestive System Diseases	MLN	0.656	C0009324	Ulcerative Colitis	4295		C06		Disease or Syndrome	ALL	1	0.0041058		1998	0.577	P12872
2017	disease	0.02	Digestive System Diseases	MMP2	0.333	C0009324	Ulcerative Colitis	4313	Enzyme	C06		Disease or Syndrome	ALL	1	0.83878	DTO_05007624	2017	0.923	P08253
2004	disease	0.02	Digestive System Diseases	MMP3	0.408	C0009324	Ulcerative Colitis	4314	Enzyme	C06		Disease or Syndrome	ALL	0.5	5.7362e-15	DTO_05007624	2000	0.885	P08254
2015	disease	0.02	Digestive System Diseases	MIR196B	0.561	C0009324	Ulcerative Colitis	442920		C06		Disease or Syndrome	ALL	1			2010	0.731
2009	disease	0.02	Digestive System Diseases	MST1R	0.542	C0009324	Ulcerative Colitis	4486	Kinase	C06		Disease or Syndrome	ALL	1	7.8684e-37	DTO_03300101	2007	0.808	Q04912
2017	disease	0.02	Digestive System Diseases	COX1	0.441	C0009324	Ulcerative Colitis	4512	Enzyme	C06		Disease or Syndrome	ALL	1		DTO_05007624	1998	0.885	P00395
2012	disease	0.02	Digestive System Diseases	MTRR	0.502	C0009324	Ulcerative Colitis	4552		C06		Disease or Syndrome	ALL	1	2.1794e-14		2008	0.808	Q9UBK8
2001	disease	0.02	Digestive System Diseases	MUC3A	0.636	C0009324	Ulcerative Colitis	4584		C06		Disease or Syndrome	ALL	1	1.4752e-10		1999	0.5	Q02505
2006	disease	0.02	Digestive System Diseases	MUC4	0.506	C0009324	Ulcerative Colitis	4585		C06		Disease or Syndrome	ALL	1	2.7904e-54		2006	0.769	Q99102
2016	disease	0.02	Digestive System Diseases	MUC5AC	0.483	C0009324	Ulcerative Colitis	4586	Enzyme modulator	C06		Disease or Syndrome	ALL	1	9.9887e-09	DTO_05007584	2006	0.808	P98088
2007	disease	0.02	Digestive System Diseases	MXI1	0.547	C0009324	Ulcerative Colitis	4601	Transcription factor	C06		Disease or Syndrome	ALL	1	0.0011217	DTO_05007542	2001	0.615	P50539
2011	disease	0.02	Digestive System Diseases	MYOD1	0.569	C0009324	Ulcerative Colitis	4654	Transcription factor	C06		Disease or Syndrome	ALL	1	0.15239	DTO_05007542	2001	0.654	P15172
2009	disease	0.02	Digestive System Diseases	WG	0.595	C0009324	Ulcerative Colitis	474168		C06		Disease or Syndrome	ALL	1			2009	0.808
2015	disease	0.02	Digestive System Diseases	NOS3	0.378	C0009324	Ulcerative Colitis	4846		C06		Disease or Syndrome	ALL	1	6.7246e-07		2006	0.885	P29474
2020	disease	0.02	Digestive System Diseases	SLC11A2	0.566	C0009324	Ulcerative Colitis	4891	Transporter	C06		Disease or Syndrome	ALL	1	0.0066528	DTO_05007405	2014	0.769	P49281
2019	disease	0.02	Digestive System Diseases	MIR375	0.476	C0009324	Ulcerative Colitis	494324		C06		Disease or Syndrome	ALL	1			2015	0.769
2018	disease	0.02	Digestive System Diseases	ODC1	0.51	C0009324	Ulcerative Colitis	4953	Enzyme	C06		Disease or Syndrome	ALL	1	0.16966	DTO_05007624	1992	0.731	P11926
2019	disease	0.02	Digestive System Diseases	TNFRSF11B	0.422	C0009324	Ulcerative Colitis	4982		C06		Disease or Syndrome	ALL	0.5	0.16171		2016	0.808	O00300
2014	disease	0.02	Digestive System Diseases	DUOX2	0.533	C0009324	Ulcerative Colitis	50506	Enzyme	C06		Disease or Syndrome	ALL	1	4.5032e-56	DTO_05007624	2014	0.769	Q9NRD8
2015	disease	0.02	Digestive System Diseases	PAK1	0.494	C0009324	Ulcerative Colitis	5058	Kinase	C06		Disease or Syndrome	ALL	1	0.0013306	DTO_03300101	2015	0.808	Q13153
2013	disease	0.02	Digestive System Diseases	IL20	0.556	C0009324	Ulcerative Colitis	50604		C06		Disease or Syndrome	ALL	1	1.3447e-06		2013	0.769	Q9NYY1
2017	disease	0.02	Digestive System Diseases	CUZD1	0.769	C0009324	Ulcerative Colitis	50624		C06		Disease or Syndrome	ALL	1	2.2917e-11		2015	0.308	Q86UP6
2011	disease	0.02	Digestive System Diseases	HSPA14	0.502	C0009324	Ulcerative Colitis	51182		C06		Disease or Syndrome	ALL	1	0.67359		2011	0.769	Q0VDF9
2013	disease	0.02	Digestive System Diseases	CRNKL1	0.711	C0009324	Ulcerative Colitis	51340	Nucleic acid binding	C06		Disease or Syndrome	ALL	1	2.7151e-06	DTO_05007557	2012	0.385	Q9BZJ0
2017	disease	0.02	Digestive System Diseases	PECAM1	0.426	C0009324	Ulcerative Colitis	5175	Cell adhesion	C06		Disease or Syndrome	ALL	1		DTO_05007620	2001	0.846	P16284
2019	disease	0.02	Digestive System Diseases	PIK3CA	0.292	C0009324	Ulcerative Colitis	5290	Kinase	C06		Disease or Syndrome	ALL	1	1	DTO_03300101	2018	0.923	P42336
2019	disease	0.02	Digestive System Diseases	PIK3CB	0.322	C0009324	Ulcerative Colitis	5291	Kinase	C06		Disease or Syndrome	ALL	1	0.99964	DTO_03300101	2018	0.885	P42338
2019	disease	0.02	Digestive System Diseases	PIK3CD	0.319	C0009324	Ulcerative Colitis	5293	Kinase	C06		Disease or Syndrome	ALL	1	0.99999	DTO_03300101	2018	0.885	O00329
2019	disease	0.02	Digestive System Diseases	PIK3CG	0.32	C0009324	Ulcerative Colitis	5294	Kinase	C06		Disease or Syndrome	ALL	1	1.4076e-06	DTO_03300101	2018	0.885	P48736
2019	disease	0.02	Digestive System Diseases	PKM	0.482	C0009324	Ulcerative Colitis	5315	Kinase	C06		Disease or Syndrome	ALL	1	0.8549	DTO_03300101	2018	0.808	P14618
2017	disease	0.02	Digestive System Diseases	EIM	0.839	C0009324	Ulcerative Colitis	54119		C06		Disease or Syndrome	ALL	0.5			2005	0.269
2016	disease	0.02	Digestive System Diseases	SLC52A1	0.526	C0009324	Ulcerative Colitis	55065	Transporter	C06		Disease or Syndrome	ALL	1	3.5163e-06	DTO_05007405	2009	0.769	Q9NWF4
2017	disease	0.02	Digestive System Diseases	PAG1	0.505	C0009324	Ulcerative Colitis	55824		C06		Disease or Syndrome	ALL	1	0.017764		2011	0.808	Q9NWQ8
2013	disease	0.02	Digestive System Diseases	DEFB103B	0.572	C0009324	Ulcerative Colitis	55894		C06		Disease or Syndrome	ALL	1			2004	0.731	P81534
2019	disease	0.02	Digestive System Diseases	CYP26B1	0.666	C0009324	Ulcerative Colitis	56603	Enzyme	C06		Disease or Syndrome	ALL	1	0.97987	DTO_05007624	2013	0.5	Q9NR63
2012	disease	0.02	Digestive System Diseases	PSD	0.626	C0009324	Ulcerative Colitis	5662		C06		Disease or Syndrome	ALL	1	0.90358		2012	0.654	A5PKW4
2003	disease	0.02	Digestive System Diseases	B2M	0.447	C0009324	Ulcerative Colitis	567	Immune response	C06		Disease or Syndrome	ALL	1	0.56167	DTO_05007608	1998	0.846	P61769
2020	disease	0.02	Digestive System Diseases	MEPE	0.628	C0009324	Ulcerative Colitis	56955		C06		Disease or Syndrome	ALL	1	0.0086273		2012	0.654	Q9NQ76
2003	disease	0.02	Digestive System Diseases	SLC12A9	0.454	C0009324	Ulcerative Colitis	56996	Transporter	C06		Disease or Syndrome	ALL	1	1.1806e-15	DTO_05007405	1999	0.769	Q9BXP2
2017	disease	0.02	Digestive System Diseases	PCBP4	0.523	C0009324	Ulcerative Colitis	57060	Enzyme	C06		Disease or Syndrome	ALL	1	0.0023713	DTO_05007624	2011	0.808	P57723
2019	disease	0.02	Digestive System Diseases	MIR146B	0.496	C0009324	Ulcerative Colitis	574447		C06		Disease or Syndrome	ALL	1			2019	0.769
2001	disease	0.02	Digestive System Diseases	MUC3B	0.666	C0009324	Ulcerative Colitis	57876		C06		Disease or Syndrome	ALL	1			1999	0.462	Q9H195
2008	disease	0.02	Digestive System Diseases	PTPRS	0.769	C0009324	Ulcerative Colitis	5802	Enzyme	C06		Disease or Syndrome	ALL	1	0.99983	DTO_05007624	2007	0.308	Q13332
2012	disease	0.02	Digestive System Diseases	RAC1	0.429	C0009324	Ulcerative Colitis	5879	Enzyme modulator	C06		Disease or Syndrome	ALL	1	0.76228	DTO_05007584	2011	0.962	P63000
2016	disease	0.02	Digestive System Diseases	MOK	0.476	C0009324	Ulcerative Colitis	5891	Kinase	C06		Disease or Syndrome	ALL	1	8.8397e-22	DTO_03300101	2015	0.769	Q9UQ07
2011	disease	0.02	Digestive System Diseases	RAG2	0.507	C0009324	Ulcerative Colitis	5897		C06		Disease or Syndrome	ALL	1	0.020287		2009	0.769	P55895
2007	disease	0.02	Digestive System Diseases	CCND1	0.344	C0009324	Ulcerative Colitis	595	Enzyme modulator	C06		Disease or Syndrome	ALL	1	0.89057	DTO_05007584	2003	0.923	P24385
2017	disease	0.02	Digestive System Diseases	OPN1LW	0.497	C0009324	Ulcerative Colitis	5956	G-protein coupled receptor	C06		Disease or Syndrome	ALL	1	0.97535	DTO_02300001	2011	0.808	P04000
2011	disease	0.02	Digestive System Diseases	REL	0.579	C0009324	Ulcerative Colitis	5966	Transcription factor	C06		Disease or Syndrome	ALL	1	0.99836	DTO_05007542	2011	0.692	Q04864
2019	disease	0.02	Digestive System Diseases	REG1A	0.467	C0009324	Ulcerative Colitis	5967		C06		Disease or Syndrome	ALL	1	1.3499e-05		2001	0.846	P05451
2011	disease	0.02	Digestive System Diseases	S100A1	0.421	C0009324	Ulcerative Colitis	6271	Calcium-binding protein	C06		Disease or Syndrome	ALL	1	0.0060044	DTO_05007616	2001	0.846	P23297
2017	disease	0.02	Digestive System Diseases	S100A8	0.43	C0009324	Ulcerative Colitis	6279	Calcium-binding protein	C06		Disease or Syndrome	ALL	1	0.13761	DTO_05007616	2013	0.962	P05109
2013	disease	0.02	Digestive System Diseases	CCL3	0.46	C0009324	Ulcerative Colitis	6348	Signaling	C06		Disease or Syndrome	ALL	1	0.34981	DTO_05007599	2009	0.885	P10147
2018	disease	0.02	Digestive System Diseases	CCL5	0.403	C0009324	Ulcerative Colitis	6352	Signaling	C06		Disease or Syndrome	ALL	1	0.0017516	DTO_05007599	2006	0.885	P13501
2018	disease	0.02	Digestive System Diseases	CCL8	0.546	C0009324	Ulcerative Colitis	6355	Signaling	C06		Disease or Syndrome	ALL	1	0.041412	DTO_05007599	2013	0.692	P80075
2014	disease	0.02	Digestive System Diseases	CCL21	0.502	C0009324	Ulcerative Colitis	6366	Signaling	C06		Disease or Syndrome	ALL	1	0.036239	DTO_05007599	2003	0.769	O00585
2010	disease	0.02	Digestive System Diseases	CCL24	0.608	C0009324	Ulcerative Colitis	6369	Signaling	C06		Disease or Syndrome	ALL	1	0.0070888	DTO_05007599	2005	0.731	O00175
2013	disease	0.02	Digestive System Diseases	SFRP1	0.479	C0009324	Ulcerative Colitis	6422		C06		Disease or Syndrome	ALL	1	0.96457		2011	0.846	Q8N474
2007	disease	0.02	Digestive System Diseases	SFRP2	0.544	C0009324	Ulcerative Colitis	6423		C06		Disease or Syndrome	ALL	1	0.0016693		2001	0.731	Q96HF1
2010	disease	0.02	Digestive System Diseases	SLC9A3	0.612	C0009324	Ulcerative Colitis	6550	Transporter	C06		Disease or Syndrome	ALL	1	0.97845	DTO_05007405	2002	0.615	P48764
2019	disease	0.02	Digestive System Diseases	SLC15A1	0.7	C0009324	Ulcerative Colitis	6564	Transporter	C06		Disease or Syndrome	ALL	1	4.9948e-13	DTO_05007405	2017	0.615	P46059
2017	disease	0.02	Digestive System Diseases	SLPI	0.449	C0009324	Ulcerative Colitis	6590	Enzyme modulator	C06		Disease or Syndrome	ALL	1	0.00089665	DTO_05007584	2007	0.846	P03973
2018	disease	0.02	Digestive System Diseases	SOAT1	0.424	C0009324	Ulcerative Colitis	6646	Enzyme	C06		Disease or Syndrome	ALL	1	7.3621e-10	DTO_05007624	2013	0.846	P35610
2018	disease	0.02	Digestive System Diseases	SOD2	0.379	C0009324	Ulcerative Colitis	6648	Enzyme	C06		Disease or Syndrome	ALL	1	0.15499	DTO_05007624	2009	0.923	P04179
2017	disease	0.02	Digestive System Diseases	SOX2	0.405	C0009324	Ulcerative Colitis	6657	Transcription factor	C06		Disease or Syndrome	ALL	1	0.70662	DTO_05007542	2014	0.808	P48431
2015	disease	0.02	Digestive System Diseases	STAT5A	0.445	C0009324	Ulcerative Colitis	6776	Nucleic acid binding	C06		Disease or Syndrome	ALL	1	0.99994	DTO_05007557	2006	0.808	P42229
2019	disease	0.02	Digestive System Diseases	TAP2	0.517	C0009324	Ulcerative Colitis	6891	Transporter	C06		Disease or Syndrome	ALL	1	6.8911e-11	DTO_05007405	2019	0.808	Q03519
2010	disease	0.02	Digestive System Diseases	TCF7L2	0.485	C0009324	Ulcerative Colitis	6934		C06		Disease or Syndrome	ALL	1	0.99537		2007	0.846	Q9NQB0
2017	disease	0.02	Digestive System Diseases	TCN2	0.578	C0009324	Ulcerative Colitis	6948		C06		Disease or Syndrome	ALL	1	1.0478e-06		2008	0.615	P20062
2008	disease	0.02	Digestive System Diseases	TERT	0.374	C0009324	Ulcerative Colitis	7015	Enzyme	C06		Disease or Syndrome	ALL	1	0.99046	DTO_05007624	2005	0.846	O14746
2015	disease	0.02	Digestive System Diseases	TGFBR2	0.413	C0009324	Ulcerative Colitis	7048	Kinase	C06		Disease or Syndrome	ALL	1	0.12535	DTO_03300101	2008	0.846	P37173
2015	disease	0.02	Digestive System Diseases	TLR1	0.496	C0009324	Ulcerative Colitis	7096		C06		Disease or Syndrome	ALL	1	5.8704e-23		2011	0.808	Q15399
2019	disease	0.02	Digestive System Diseases	TNFAIP6	0.582	C0009324	Ulcerative Colitis	7130		C06		Disease or Syndrome	ALL	1	1.0939e-06		2016	0.731	P98066
2017	disease	0.02	Digestive System Diseases	C4B	0.603	C0009324	Ulcerative Colitis	721	Enzyme modulator	C06		Disease or Syndrome	ALL	1	0.83464	DTO_05007584	2016	0.808	P0C0L4;P0C0L5
2018	disease	0.02	Digestive System Diseases	TXN	0.447	C0009324	Ulcerative Colitis	7295		C06		Disease or Syndrome	ALL	1	0.20119		2017	0.885	P10599
2012	disease	0.02	Digestive System Diseases	XRCC1	0.421	C0009324	Ulcerative Colitis	7515		C06		Disease or Syndrome	ALL	1	6.3386e-09		2011	0.923	P18887
2019	disease	0.02	Digestive System Diseases	YWHAZ	0.475	C0009324	Ulcerative Colitis	7534	Chaperone	C06		Disease or Syndrome	ALL	1	0.93965	DTO_05007613	1997	0.846	P63104
2013	disease	0.02	Digestive System Diseases	CALCA	0.416	C0009324	Ulcerative Colitis	796	Signaling	C06		Disease or Syndrome	ALL	1	0.015562	DTO_05007599	2009	0.923	P01258;P06881
2019	disease	0.02	Digestive System Diseases	ZBP1	0.666	C0009324	Ulcerative Colitis	81030		C06		Disease or Syndrome	ALL	1	1.8259e-14		2019	0.654	Q9H171
2018	disease	0.02	Digestive System Diseases	BCL2L12	0.606	C0009324	Ulcerative Colitis	83596		C06		Disease or Syndrome	ALL	1	3.8273e-09		2018	0.654	Q9HB09
2014	disease	0.02	Digestive System Diseases	PLA2G6	0.476	C0009324	Ulcerative Colitis	8398	Enzyme modulator	C06		Disease or Syndrome	ALL	1	2.4837e-10	DTO_05007584	1997	0.846	O60733
2018	disease	0.02	Digestive System Diseases	CASP9	0.458	C0009324	Ulcerative Colitis	842	Enzyme	C06		Disease or Syndrome	ALL	1	7.3826e-06	DTO_05007624	2011	0.808	P55211
2019	disease	0.02	Digestive System Diseases	CAT	0.359	C0009324	Ulcerative Colitis	847	Enzyme	C06		Disease or Syndrome	ALL	1	1.6263e-10	DTO_05007624	2013	0.962	P04040
2019	disease	0.02	Digestive System Diseases	HAVCR2	0.45	C0009324	Ulcerative Colitis	84868		C06		Disease or Syndrome	ALL	1	0.03866		2012	0.808	Q8TDQ0
1997	disease	0.02	Digestive System Diseases	USO1	0.522	C0009324	Ulcerative Colitis	8615	Transporter	C06		Disease or Syndrome	ALL	1	0.33417	DTO_05007405	1996	0.885	O60763
2017	disease	0.02	Digestive System Diseases	CBFA2T3	0.638	C0009324	Ulcerative Colitis	863	Transcription factor	C06		Disease or Syndrome	ALL	1	0.048373	DTO_05007542	2013	0.462	O75081
2019	disease	0.02	Digestive System Diseases	MBTPS1	0.532	C0009324	Ulcerative Colitis	8720	Enzyme	C06		Disease or Syndrome	ALL	1	7.5901e-09	DTO_05007624	2018	0.692	Q14703
2013	disease	0.02	Digestive System Diseases	EED	0.588	C0009324	Ulcerative Colitis	8726		C06		Disease or Syndrome	ALL	1	0.99929		2012	0.615	O75530
2013	disease	0.02	Digestive System Diseases	CBR1	0.572	C0009324	Ulcerative Colitis	873		C06		Disease or Syndrome	ALL	1	6.2783e-05		2012	0.654	P16152
2020	disease	0.02	Digestive System Diseases	RIPK1	0.479	C0009324	Ulcerative Colitis	8737	Kinase	C06		Disease or Syndrome	ALL	1	0.0079441	DTO_03300101	2018	0.769	Q13546
2015	disease	0.02	Digestive System Diseases	CFLAR	0.485	C0009324	Ulcerative Colitis	8837	Enzyme	C06		Disease or Syndrome	ALL	1	0.99967	DTO_05007624	2013	0.846	O15519
2015	disease	0.02	Digestive System Diseases	PER3	0.559	C0009324	Ulcerative Colitis	8863	Transcription factor	C06		Disease or Syndrome	ALL	1	1.3661e-17	DTO_05007542	2012	0.731	P56645
2008	disease	0.02	Digestive System Diseases	NAT1	0.536	C0009324	Ulcerative Colitis	9	Enzyme	C06		Disease or Syndrome	ALL	1	1.9294e-14	DTO_05007624	2002	0.846	P18440
2018	disease	0.02	Digestive System Diseases	TCEAL1	0.7	C0009324	Ulcerative Colitis	9338	Transcription factor	C06		Disease or Syndrome	ALL	1	0.58578	DTO_05007542	2001	0.346	Q15170
2014	disease	0.02	Digestive System Diseases	CD86	0.483	C0009324	Ulcerative Colitis	942		C06		Disease or Syndrome	ALL	1	0.94879		2005	0.769	P42081
2009	disease	0.02	Digestive System Diseases	CHST2	0.76	C0009324	Ulcerative Colitis	9435		C06		Disease or Syndrome	ALL	1	0.018039		2007	0.269	Q9Y4C5
2009	disease	0.02	Digestive System Diseases	CD34	0.368	C0009324	Ulcerative Colitis	947		C06		Disease or Syndrome	ALL	1	4.9881e-06		2007	0.808	P28906
2019	disease	0.02	Digestive System Diseases	SEMA3E	0.515	C0009324	Ulcerative Colitis	9723	Signaling	C06		Disease or Syndrome	ALL	1	8.7148e-09	DTO_05007599	2019	0.769	O15041
2019	disease	0.02		CRP	0.299	C3843756	Ulcerative colitis or Crohn's	1401				Disease or Syndrome	ALL	1	0.0036969		2008	0.962	P02741
2014	disease	0.02		NOD2	0.423	C3843756	Ulcerative colitis or Crohn's	64127	Enzyme			Disease or Syndrome	ALL	0	1.9834e-30	DTO_05007624	2006	0.923	Q9HC29
2012	disease	0.02	Infections; Stomatognathic Diseases	CKAP4	0.436	C3873482	Chronic ulcerative stomatitis	10970		C01;C07		Disease or Syndrome	ALL	1	0.50863		2001	0.731	Q07065
2012	disease	0.02	Infections; Stomatognathic Diseases	RPE65	0.417	C3873482	Chronic ulcerative stomatitis	6121	Enzyme	C01;C07		Disease or Syndrome	ALL	1	6.4889e-14	DTO_05007624	2001	0.808	Q16518
2012	disease	0.02	Infections; Stomatognathic Diseases	UVRAG	0.436	C3873482	Chronic ulcerative stomatitis	7405		C01;C07		Disease or Syndrome	ALL	1	0.98942		2001	0.769	Q9P2Y5
2017	disease	0.01	Digestive System Diseases	ADA	0.44	C0009324	Ulcerative Colitis	100	Enzyme	C06		Disease or Syndrome	ALL	1	2.8825e-12	DTO_05007624	2017	0.885	P00813
2007	disease	0.01	Digestive System Diseases	IBD22	0.931	C0009324	Ulcerative Colitis	100240732		C06		Disease or Syndrome	ALL	1			2007	0.038
2001	disease	0.01	Digestive System Diseases	IBD24	0.931	C0009324	Ulcerative Colitis	100270798		C06		Disease or Syndrome	ALL	1			2001	0.038
2019	disease	0.01	Digestive System Diseases	IBD26	1	C0009324	Ulcerative Colitis	100271838		C06		Disease or Syndrome	ALL	1			2019	0.038
2015	disease	0.01	Digestive System Diseases	LINC00994	0.839	C0009324	Ulcerative Colitis	100287879		C06		Disease or Syndrome	ALL	1			2015	0.154
1999	disease	0.01	Digestive System Diseases	H3C9P	0.656	C0009324	Ulcerative Colitis	100289545		C06		Disease or Syndrome	ALL	1			1999	0.538
2017	disease	0.01	Digestive System Diseases	MIR4728	0.769	C0009324	Ulcerative Colitis	100616132		C06		Disease or Syndrome	ALL	1			2017	0.269
2007	disease	0.01	Digestive System Diseases	IL18BP	0.603	C0009324	Ulcerative Colitis	10068		C06		Disease or Syndrome	ALL	1	1.484e-08		2007	0.731	O95998
2006	disease	0.01	Digestive System Diseases	MUC12	0.792	C0009324	Ulcerative Colitis	10071		C06		Disease or Syndrome	ALL	1	1.2792e-68		2006	0.192	Q9UKN1
2018	disease	0.01	Digestive System Diseases	HIF1A-AS2	0.711	C0009324	Ulcerative Colitis	100750247		C06		Disease or Syndrome	ALL	1			2018	0.269
2019	disease	0.01	Digestive System Diseases	APOBEC3A_B	0.663	C0009324	Ulcerative Colitis	100913187		C06		Disease or Syndrome	ALL	1			2019	0.5	P31941
2019	disease	0.01	Digestive System Diseases	ACTR3	0.686	C0009324	Ulcerative Colitis	10096	Cellular structure	C06		Disease or Syndrome	ALL	1	0.99986	DTO_05007530	2019	0.385	P61158
2006	disease	0.01	Digestive System Diseases	CDH13	0.501	C0009324	Ulcerative Colitis	1012		C06		Disease or Syndrome	ALL	1	0.0007058		2006	0.846	P55290
2007	disease	0.01	Digestive System Diseases	NAMPT	0.502	C0009324	Ulcerative Colitis	10135	Signaling	C06		Disease or Syndrome	ALL	1	0.97914	DTO_05007599	2007	0.808	P43490
2001	disease	0.01	Digestive System Diseases	PDZK1IP1	0.666	C0009324	Ulcerative Colitis	10158		C06		Disease or Syndrome	ALL	1	0.00091769		2001	0.5	Q13113
2009	disease	0.01	Digestive System Diseases	LPAR6	0.678	C0009324	Ulcerative Colitis	10161	G-protein coupled receptor	C06		Disease or Syndrome	ALL	1	0.0007129	DTO_02300001	2009	0.385	P43657
2016	disease	0.01	Digestive System Diseases	TNK2	0.623	C0009324	Ulcerative Colitis	10188	Kinase	C06		Disease or Syndrome	ALL	1	8.22e-12	DTO_03300101	2016	0.538	Q07912
2017	disease	0.01	Digestive System Diseases	TRIM13	0.462	C0009324	Ulcerative Colitis	10206		C06		Disease or Syndrome	ALL	1	0.6366		2017	0.846	O60858
2004	disease	0.01	Digestive System Diseases	DDX39A	0.674	C0009324	Ulcerative Colitis	10212		C06		Disease or Syndrome	ALL	1	0.60151		2004	0.692	O00148
2018	disease	0.01	Digestive System Diseases	GDF11	0.584	C0009324	Ulcerative Colitis	10220	Signaling	C06		Disease or Syndrome	ALL	1	0.97645	DTO_05007599	2018	0.692	O95390
2016	disease	0.01	Digestive System Diseases	POP7	0.839	C0009324	Ulcerative Colitis	10248	Enzyme	C06		Disease or Syndrome	ALL	1	0.037473	DTO_05007624	2016	0.269	O75817
2007	disease	0.01	Digestive System Diseases	CDK2AP2	0.544	C0009324	Ulcerative Colitis	10263	Enzyme modulator	C06		Disease or Syndrome	ALL	0	0.78801	DTO_05007584	2007	0.808	O75956
2001	disease	0.01	Digestive System Diseases	LOC102723407	0.514	C0009324	Ulcerative Colitis	102723407		C06		Disease or Syndrome	ALL	1			2001	0.769
2017	disease	0.01	Digestive System Diseases	LOC102724197	0.559	C0009324	Ulcerative Colitis	102724197		C06		Disease or Syndrome	ALL	0			2017	0.731
2019	disease	0.01	Digestive System Diseases	CBSL	0.54	C0009324	Ulcerative Colitis	102724560		C06		Disease or Syndrome	ALL	1			2019	0.808	P0DN79;P35520
2001	disease	0.01	Digestive System Diseases	LOC102724971	0.527	C0009324	Ulcerative Colitis	102724971		C06		Disease or Syndrome	ALL	1			2001	0.769
2014	disease	0.01	Digestive System Diseases	STUB1	0.544	C0009324	Ulcerative Colitis	10273		C06		Disease or Syndrome	ALL	0	0.018667		2014	0.692	Q9UNE7
2018	disease	0.01	Digestive System Diseases	TPTEP2-CSNK1E	0.678	C0009324	Ulcerative Colitis	102800317		C06		Disease or Syndrome	ALL	1			2018	0.5	P49674
2008	disease	0.01	Digestive System Diseases	TRAIP	0.644	C0009324	Ulcerative Colitis	10293		C06		Disease or Syndrome	ALL	1	1.5879e-05		2008	0.654	Q9BWF2
2019	disease	0.01	Digestive System Diseases	CDKN2D	0.547	C0009324	Ulcerative Colitis	1032		C06		Disease or Syndrome	ALL	1	0.49473		2019	0.769	P55273
2006	disease	0.01	Digestive System Diseases	TLR6	0.556	C0009324	Ulcerative Colitis	10333		C06		Disease or Syndrome	ALL	0	2.2508e-05		2006	0.769	Q9Y2C9
2018	disease	0.01	Digestive System Diseases	KLF2	0.542	C0009324	Ulcerative Colitis	10365	Nucleic acid binding	C06		Disease or Syndrome	ALL	1	0.56044	DTO_05007557	2018	0.692	Q9Y5W3
2011	disease	0.01	Digestive System Diseases	CITED2	0.576	C0009324	Ulcerative Colitis	10370	Transcription factor	C06		Disease or Syndrome	ALL	1	0.76271	DTO_05007542	2011	0.654	Q99967
2017	disease	0.01	Digestive System Diseases	TUBA1B	0.568	C0009324	Ulcerative Colitis	10376	Cellular structure	C06		Disease or Syndrome	ALL	1	0.96767	DTO_05007530	2017	0.692	P68363
2017	disease	0.01	Digestive System Diseases	NDRG1	0.488	C0009324	Ulcerative Colitis	10397	Enzyme	C06		Disease or Syndrome	ALL	1	0.011324	DTO_05007624	2017	0.731	Q92597
2018	disease	0.01	Digestive System Diseases	YAP1	0.432	C0009324	Ulcerative Colitis	10413	Enzyme modulator	C06		Disease or Syndrome	ALL	1	0.99918	DTO_05007584	2018	0.808	P46937
2017	disease	0.01	Digestive System Diseases	PRMT5	0.539	C0009324	Ulcerative Colitis	10419	Epigenetic regulator	C06		Disease or Syndrome	ALL	1	0.99999	DTO_05007378	2017	0.769	O14744
2012	disease	0.01	Digestive System Diseases	CLEC10A	0.606	C0009324	Ulcerative Colitis	10462	Receptor	C06		Disease or Syndrome	ALL	1	7.7599e-06	DTO_05007575	2012	0.692	Q8IUN9
2009	disease	0.01	Digestive System Diseases	FBLN5	0.546	C0009324	Ulcerative Colitis	10516	Calcium-binding protein	C06		Disease or Syndrome	ALL	1	0.9997	DTO_05007616	2009	0.692	Q9UBX5
2018	disease	0.01	Digestive System Diseases	PERCC1	0.552	C0009324	Ulcerative Colitis	105371045		C06		Disease or Syndrome	ALL	1			2018	0.808	A0A1W2PR82
2001	disease	0.01	Digestive System Diseases	LOC105379528	0.617	C0009324	Ulcerative Colitis	105379528		C06		Disease or Syndrome	ALL	1			2001	0.615
2018	disease	0.01	Digestive System Diseases	SLC35A1	0.601	C0009324	Ulcerative Colitis	10559	Transporter	C06		Disease or Syndrome	ALL	1	0.68262	DTO_05007405	2018	0.654	P78382
2004	disease	0.01	Digestive System Diseases	CXCL13	0.472	C0009324	Ulcerative Colitis	10563	Signaling	C06		Disease or Syndrome	ALL	1	0.82566	DTO_05007599	2004	0.731	O43927
2007	disease	0.01	Digestive System Diseases	TXNIP	0.49	C0009324	Ulcerative Colitis	10628		C06		Disease or Syndrome	ALL	1	0.15918		2007	0.731	Q9H3M7
2018	disease	0.01	Digestive System Diseases	CST12P	0.641	C0009324	Ulcerative Colitis	106478911		C06		Disease or Syndrome	ALL	1			2018	0.615
2018	disease	0.01	Digestive System Diseases	KHDRBS1	0.457	C0009324	Ulcerative Colitis	10657	Nucleic acid binding	C06		Disease or Syndrome	ALL	1	0.99423	DTO_05007557	2018	0.846	Q07666
2012	disease	0.01	Digestive System Diseases	PLK2	0.575	C0009324	Ulcerative Colitis	10769	Kinase	C06		Disease or Syndrome	ALL	1	0.9999	DTO_03300101	2012	0.808	Q9NYY3
2015	disease	0.01	Digestive System Diseases	NEK6	0.743	C0009324	Ulcerative Colitis	10783	Kinase	C06		Disease or Syndrome	ALL	1	0.038901	DTO_03300101	2015	0.385	Q9HC98
2018	disease	0.01	Digestive System Diseases	LOC107987479	0.597	C0009324	Ulcerative Colitis	107987479		C06		Disease or Syndrome	ALL	1			2018	0.769
2015	disease	0.01	Digestive System Diseases	CFTR	0.424	C0009324	Ulcerative Colitis	1080	Ion channel	C06		Disease or Syndrome	ALL	1	2.1735e-58	DTO_01300327	2015	0.885	P13569
1988	disease	0.01	Digestive System Diseases	CEACAM3	0.494	C0009324	Ulcerative Colitis	1084		C06		Disease or Syndrome	ALL	1	1.067e-09		1988	0.731	P40198
2019	disease	0.01	Digestive System Diseases	CCL27	0.502	C0009324	Ulcerative Colitis	10850	Signaling	C06		Disease or Syndrome	ALL	1	0.013511	DTO_05007599	2019	0.846	Q9Y4X3
1988	disease	0.01	Digestive System Diseases	CEACAM7	0.494	C0009324	Ulcerative Colitis	1087		C06		Disease or Syndrome	ALL	1	1.3466e-07		1988	0.769	Q14002
2007	disease	0.01	Digestive System Diseases	SUB1	0.465	C0009324	Ulcerative Colitis	10923		C06		Disease or Syndrome	ALL	0	0.89245		2007	0.846	P53999
2018	disease	0.01	Digestive System Diseases	PRDX3	0.568	C0009324	Ulcerative Colitis	10935	Enzyme	C06		Disease or Syndrome	ALL	1	0.0042426	DTO_05007624	2018	0.769	P30048
2017	disease	0.01	Digestive System Diseases	MAPRE2	0.636	C0009324	Ulcerative Colitis	10982	Cellular structure	C06		Disease or Syndrome	ALL	1	0.8341	DTO_05007530	2017	0.692	Q15555
2014	disease	0.01	Digestive System Diseases	LILRB4	0.659	C0009324	Ulcerative Colitis	11006	Receptor	C06		Disease or Syndrome	ALL	1	4.7133e-13	DTO_05007575	2014	0.423	Q8NHJ6
2015	disease	0.01	Digestive System Diseases	LOC110806262	0.626	C0009324	Ulcerative Colitis	110806262		C06		Disease or Syndrome	ALL	1			2015	0.423
2017	disease	0.01	Digestive System Diseases	ADAMTS13	0.496	C0009324	Ulcerative Colitis	11093	Enzyme	C06		Disease or Syndrome	ALL	1	5.1409e-15	DTO_05007624	2017	0.769	Q76LX8
2007	disease	0.01	Digestive System Diseases	RPP14	0.544	C0009324	Ulcerative Colitis	11102		C06		Disease or Syndrome	ALL	0	0.0019269		2007	0.808	O95059
2017	disease	0.01	Digestive System Diseases	CHEK1	0.492	C0009324	Ulcerative Colitis	1111	Kinase	C06		Disease or Syndrome	ALL	1	3.14e-08	DTO_03300101	2017	0.808	O14757
2018	disease	0.01	Digestive System Diseases	BVES	0.722	C0009324	Ulcerative Colitis	11149		C06		Disease or Syndrome	ALL	1	9.343e-06		2018	0.308	Q8NE79
2014	disease	0.01	Digestive System Diseases	FAM107A	0.674	C0009324	Ulcerative Colitis	11170		C06		Disease or Syndrome	ALL	1	8.2783e-07		2014	0.462	O95990
2019	disease	0.01	Digestive System Diseases	WIF1	0.507	C0009324	Ulcerative Colitis	11197	Calcium-binding protein	C06		Disease or Syndrome	ALL	1	1.3249e-09	DTO_05007616	2019	0.731	Q9Y5W5
2004	disease	0.01	Digestive System Diseases	AKAP13	0.626	C0009324	Ulcerative Colitis	11214		C06		Disease or Syndrome	ALL	0	0.92909		2004	0.615	Q12802
2012	disease	0.01	Digestive System Diseases	EGLN3	0.575	C0009324	Ulcerative Colitis	112399		C06		Disease or Syndrome	ALL	1	0.0094753		2012	0.654	Q9H6Z9
2016	disease	0.01	Digestive System Diseases	PADI2	0.61	C0009324	Ulcerative Colitis	11240		C06		Disease or Syndrome	ALL	1	4.9471e-11		2016	0.615	Q9Y2J8
2014	disease	0.01	Digestive System Diseases	CAVIN3	0.674	C0009324	Ulcerative Colitis	112464	Transcription factor	C06		Disease or Syndrome	ALL	1	7.9971e-05	DTO_05007542	2014	0.423	Q969G5
2017	disease	0.01	Digestive System Diseases	STK38	0.682	C0009324	Ulcerative Colitis	11329	Kinase	C06		Disease or Syndrome	ALL	1	0.00076687	DTO_03300101	2017	0.731	Q15208
2012	disease	0.01	Digestive System Diseases	MGLL	0.564	C0009324	Ulcerative Colitis	11343	Enzyme	C06		Disease or Syndrome	ALL	1	0.020016	DTO_05007624	2012	0.731	Q99685
2017	disease	0.01	Digestive System Diseases	AZIN2	0.499	C0009324	Ulcerative Colitis	113451	Enzyme	C06		Disease or Syndrome	ALL	1	8.8707e-07	DTO_05007624	2017	0.808	Q96A70
2011	disease	0.01	Digestive System Diseases	CHRNA3	0.588	C0009324	Ulcerative Colitis	1136	Ion channel	C06		Disease or Syndrome	ALL	1	1.4197e-07	DTO_01300327	2011	0.692	P32297
2018	disease	0.01	Digestive System Diseases	CYGB	0.579	C0009324	Ulcerative Colitis	114757		C06		Disease or Syndrome	ALL	1	0.10249		2018	0.577	Q8WWM9
2018	disease	0.01	Digestive System Diseases	MARCHF3	0.743	C0009324	Ulcerative Colitis	115123		C06		Disease or Syndrome	ALL	1	0.17324		2018	0.423	Q86UD3
2007	disease	0.01	Digestive System Diseases	FCRL3	0.612	C0009324	Ulcerative Colitis	115352	Cell adhesion	C06		Disease or Syndrome	ALL	1	5.9739e-21	DTO_05007620	2007	0.769	Q96P31
2019	disease	0.01	Digestive System Diseases	H3P13	0.584	C0009324	Ulcerative Colitis	115482685		C06		Disease or Syndrome	ALL	1			2019	0.769
2007	disease	0.01	Digestive System Diseases	H3P8	0.544	C0009324	Ulcerative Colitis	115482693		C06		Disease or Syndrome	ALL	0			2007	0.808
1998	disease	0.01	Digestive System Diseases	H3P40	0.506	C0009324	Ulcerative Colitis	115482723		C06		Disease or Syndrome	ALL	1			1998	0.846
2018	disease	0.01	Digestive System Diseases	EXOC3-AS1	1	C0009324	Ulcerative Colitis	116349		C06		Disease or Syndrome	ALL	1			2018	0.038	Q8N2X6
2013	disease	0.01	Digestive System Diseases	CLCN2	0.626	C0009324	Ulcerative Colitis	1181	Ion channel	C06		Disease or Syndrome	ALL	1	5.546e-12	DTO_01300327	2013	0.462	P51788
2013	disease	0.01	Digestive System Diseases	CLU	0.426	C0009324	Ulcerative Colitis	1191		C06		Disease or Syndrome	ALL	1	7.8072e-05		2013	0.885	P10909
2018	disease	0.01	Digestive System Diseases	PLIN2	0.564	C0009324	Ulcerative Colitis	123	Transporter	C06		Disease or Syndrome	ALL	1	7.5281e-09	DTO_05007405	2018	0.692	Q99541
2019	disease	0.01	Digestive System Diseases	CCR1	0.531	C0009324	Ulcerative Colitis	1230	G-protein coupled receptor	C06		Disease or Syndrome	ALL	1	0.38775	DTO_02300001	2019	0.769	P32246
2010	disease	0.01	Digestive System Diseases	CCR3	0.527	C0009324	Ulcerative Colitis	1232	G-protein coupled receptor	C06		Disease or Syndrome	ALL	1	0.00012636	DTO_02300001	2010	0.808	P51677
2005	disease	0.01	Digestive System Diseases	CCR7	0.443	C0009324	Ulcerative Colitis	1236	G-protein coupled receptor	C06		Disease or Syndrome	ALL	1	0.057623	DTO_02300001	2005	0.769	P32248
2011	disease	0.01	Digestive System Diseases	CMM	0.67	C0009324	Ulcerative Colitis	1243		C06		Disease or Syndrome	ALL	1			2011	0.385
2017	disease	0.01	Digestive System Diseases	EARS2	0.666	C0009324	Ulcerative Colitis	124454	Enzyme	C06		Disease or Syndrome	ALL	1	1.1238e-08	DTO_05007624	2017	0.538	Q5JPH6
2017	disease	0.01	Digestive System Diseases	SNX20	0.89	C0009324	Ulcerative Colitis	124460		C06		Disease or Syndrome	ALL	1	1.2791e-05		2017	0.077	Q7Z614
2010	disease	0.01	Digestive System Diseases	CNR1	0.446	C0009324	Ulcerative Colitis	1268	G-protein coupled receptor	C06		Disease or Syndrome	ALL	1	0.50652	DTO_02300001	2010	0.808	P21554
2017	disease	0.01	Digestive System Diseases	COL6A1	0.587	C0009324	Ulcerative Colitis	1291	Receptor	C06		Disease or Syndrome	ALL	1	0.99995	DTO_05007575	2017	0.731	P12109
2016	disease	0.01	Digestive System Diseases	SGPP2	0.805	C0009324	Ulcerative Colitis	130367	Enzyme	C06		Disease or Syndrome	ALL	1	0.0028191	DTO_05007624	2016	0.154	Q8IWX5
2012	disease	0.01	Digestive System Diseases	MAP3K8	0.516	C0009324	Ulcerative Colitis	1326	Kinase	C06		Disease or Syndrome	ALL	1	0.96825	DTO_03300101	2012	0.846	P41279
2019	disease	0.01	Digestive System Diseases	TAAR1	0.682	C0009324	Ulcerative Colitis	134864	G-protein coupled receptor	C06		Disease or Syndrome	ALL	1	0.00039183	DTO_02300001	2019	0.423	Q96RJ0
2019	disease	0.01	Digestive System Diseases	COX8A	0.4	C0009324	Ulcerative Colitis	1351	Enzyme	C06		Disease or Syndrome	ALL	1	0.11606	DTO_05007624	2019	0.846	P10176
2008	disease	0.01	Digestive System Diseases	CLDN4	0.514	C0009324	Ulcerative Colitis	1364	Cell-cell junction	C06		Disease or Syndrome	ALL	1	6.9789e-05	DTO_05007527	2008	0.692	O14493
2019	disease	0.01	Digestive System Diseases	CPOX	0.488	C0009324	Ulcerative Colitis	1371	Enzyme	C06		Disease or Syndrome	ALL	1	0.17152	DTO_05007624	2019	0.846	P36551
2013	disease	0.01	Digestive System Diseases	CRHR2	0.584	C0009324	Ulcerative Colitis	1395	G-protein coupled receptor	C06		Disease or Syndrome	ALL	1	8.5473e-17	DTO_02300001	2013	0.731	Q13324
2004	disease	0.01	Digestive System Diseases	DEFB104A	0.638	C0009324	Ulcerative Colitis	140596		C06		Disease or Syndrome	ALL	1	0.093748		2004	0.692	Q8WTQ1
2019	disease	0.01	Digestive System Diseases	CRX	0.565	C0009324	Ulcerative Colitis	1406	Transcription factor	C06		Disease or Syndrome	ALL	1	0.51043	DTO_05007542	2019	0.692	O43186
2019	disease	0.01	Digestive System Diseases	CRYGD	0.51	C0009324	Ulcerative Colitis	1421		C06		Disease or Syndrome	ALL	1	0.00030317		2019	0.808	P07320
2009	disease	0.01	Digestive System Diseases	CRYZ	0.524	C0009324	Ulcerative Colitis	1429		C06		Disease or Syndrome	ALL	1	5.6616e-23		2009	0.731	Q08257
2020	disease	0.01	Digestive System Diseases	CSF2	0.33	C0009324	Ulcerative Colitis	1437	Signaling	C06		Disease or Syndrome	ALL	1	0.83468	DTO_05007599	2020	0.962	P04141
2018	disease	0.01	Digestive System Diseases	CSNK1E	0.619	C0009324	Ulcerative Colitis	1454		C06		Disease or Syndrome	ALL	1	0.99926		2018	0.615	P49674
2001	disease	0.01	Digestive System Diseases	VCAN	0.497	C0009324	Ulcerative Colitis	1462	Extracellular structure	C06		Disease or Syndrome	ALL	1	1	DTO_05007621	2001	0.808	P13611
2015	disease	0.01	Digestive System Diseases	IL34	0.56	C0009324	Ulcerative Colitis	146433		C06		Disease or Syndrome	ALL	1	0.55444		2015	0.769	Q6ZMJ4
2019	disease	0.01	Digestive System Diseases	ADRA1A	0.462	C0009324	Ulcerative Colitis	148	G-protein coupled receptor	C06		Disease or Syndrome	ALL	1	3.3722e-07	DTO_02300001	2019	0.846	P35348
2017	disease	0.01	Digestive System Diseases	CTBS	0.695	C0009324	Ulcerative Colitis	1486		C06		Disease or Syndrome	ALL	1	1.0768e-07		2017	0.654	Q01459
2010	disease	0.01	Digestive System Diseases	ADRA2A	0.578	C0009324	Ulcerative Colitis	150	G-protein coupled receptor	C06		Disease or Syndrome	ALL	1	0.00081816	DTO_02300001	2010	0.615	P08913
2016	disease	0.01	Digestive System Diseases	YDJC	0.805	C0009324	Ulcerative Colitis	150223		C06		Disease or Syndrome	ALL	1	0.062374		2016	0.231	A8MPS7
2014	disease	0.01	Digestive System Diseases	COMMD1	0.633	C0009324	Ulcerative Colitis	150684		C06		Disease or Syndrome	ALL	1	0.2201		2014	0.692	Q8N668
2019	disease	0.01	Digestive System Diseases	ADRA2B	0.465	C0009324	Ulcerative Colitis	151	G-protein coupled receptor	C06		Disease or Syndrome	ALL	1	4.4533e-06	DTO_02300001	2019	0.846	P18089
2011	disease	0.01	Digestive System Diseases	GPBAR1	0.548	C0009324	Ulcerative Colitis	151306	G-protein coupled receptor	C06		Disease or Syndrome	ALL	1	1.3633e-09	DTO_02300001	2011	0.731	Q8TDU6
2017	disease	0.01	Digestive System Diseases	ASPRV1	0.705	C0009324	Ulcerative Colitis	151516	Enzyme	C06		Disease or Syndrome	ALL	1	0.0087846	DTO_05007624	2017	0.462	Q53RT3
2017	disease	0.01	Digestive System Diseases	CXADR	0.454	C0009324	Ulcerative Colitis	1525		C06		Disease or Syndrome	ALL	1	0.36867		2017	0.885	P78310
2014	disease	0.01	Digestive System Diseases	CYBA	0.52	C0009324	Ulcerative Colitis	1535		C06		Disease or Syndrome	ALL	0	8.8678e-06		2014	0.769	P13498
2018	disease	0.01	Digestive System Diseases	MARVELD2	0.705	C0009324	Ulcerative Colitis	153562	Cell-cell junction	C06		Disease or Syndrome	ALL	1	1.2584e-12	DTO_05007527	2018	0.462	Q8N4S9
2011	disease	0.01	Digestive System Diseases	CYP2A6	0.556	C0009324	Ulcerative Colitis	1548		C06		Disease or Syndrome	ALL	0	5.401e-09		2011	0.731	P11509
2018	disease	0.01	Digestive System Diseases	CYP2C9	0.506	C0009324	Ulcerative Colitis	1559		C06		Disease or Syndrome	ALL	1	1.2709e-10		2018	0.885	P11712
2018	disease	0.01	Digestive System Diseases	CYP2C18	0.666	C0009324	Ulcerative Colitis	1562		C06		Disease or Syndrome	ALL	1	3.3436e-10		2018	0.731	P33260
2018	disease	0.01	Digestive System Diseases	CYP2D6	0.437	C0009324	Ulcerative Colitis	1565		C06		Disease or Syndrome	ALL	1	1.0793e-25		2018	0.885	P10635
2018	disease	0.01	Digestive System Diseases	CYP2E1	0.459	C0009324	Ulcerative Colitis	1571		C06		Disease or Syndrome	ALL	1	8.0688e-09		2018	0.885	P05181
2011	disease	0.01	Digestive System Diseases	CYP3A4	0.462	C0009324	Ulcerative Colitis	1576	Enzyme	C06		Disease or Syndrome	ALL	1	5.7979e-11	DTO_05007624	2011	0.885	P08684
2015	disease	0.01	Digestive System Diseases	CBLL2	0.476	C0009324	Ulcerative Colitis	158506	Enzyme	C06		Disease or Syndrome	ALL	1		DTO_05007624	2015	0.808	Q8N7E2
2004	disease	0.01	Digestive System Diseases	CD55	0.51	C0009324	Ulcerative Colitis	1604		C06		Disease or Syndrome	ALL	1	5.6753e-12		2004	0.808	P08174
2010	disease	0.01	Digestive System Diseases	SLC5A8	0.615	C0009324	Ulcerative Colitis	160728	Transporter	C06		Disease or Syndrome	ALL	1	4.9955e-16	DTO_05007405	2010	0.577	Q8N695
2019	disease	0.01	Digestive System Diseases	DAO	0.636	C0009324	Ulcerative Colitis	1610		C06		Disease or Syndrome	ALL	1	6.2271e-22		2019	0.615	P14920
2010	disease	0.01	Digestive System Diseases	DAPK1	0.472	C0009324	Ulcerative Colitis	1612	Kinase	C06		Disease or Syndrome	ALL	1	0.99767	DTO_03300101	2010	0.808	P53355
2018	disease	0.01	Digestive System Diseases	TRPV3	0.61	C0009324	Ulcerative Colitis	162514	Ion channel	C06		Disease or Syndrome	ALL	1	4.6013e-20	DTO_01300327	2018	0.577	Q8NET8
2019	disease	0.01	Digestive System Diseases	DECR1	0.426	C0009324	Ulcerative Colitis	1666	Enzyme	C06		Disease or Syndrome	ALL	1	4.4689e-14	DTO_05007624	2019	0.885	Q16698
2008	disease	0.01	Digestive System Diseases	DNAJB1P1	0.65	C0009324	Ulcerative Colitis	171221		C06		Disease or Syndrome	ALL	1			2008	0.654
2016	disease	0.01	Digestive System Diseases	DLD	0.517	C0009324	Ulcerative Colitis	1738	Enzyme	C06		Disease or Syndrome	ALL	1	0.0095142	DTO_05007624	2016	0.769	P09622
2017	disease	0.01	Digestive System Diseases	DMD	0.423	C0009324	Ulcerative Colitis	1756		C06		Disease or Syndrome	ALL	1	1		2017	0.923	P11532
2020	disease	0.01	Digestive System Diseases	DMRT1	0.559	C0009324	Ulcerative Colitis	1761		C06		Disease or Syndrome	ALL	1	0.7387		2020	0.654	Q9Y5R6
2016	disease	0.01	Digestive System Diseases	DPEP1	0.57	C0009324	Ulcerative Colitis	1800		C06		Disease or Syndrome	ALL	1	3.473e-10		2016	0.654	P16444
2019	disease	0.01	Digestive System Diseases	DPP4	0.42	C0009324	Ulcerative Colitis	1803	Enzyme	C06		Disease or Syndrome	ALL	1	7.2797e-09	DTO_05007624	2019	0.808	P27487
2003	disease	0.01	Digestive System Diseases	DSG2	0.601	C0009324	Ulcerative Colitis	1829	Cell adhesion	C06		Disease or Syndrome	ALL	1	2.7913e-10	DTO_05007620	2003	0.692	Q14126
2019	disease	0.01	Digestive System Diseases	AGT	0.367	C0009324	Ulcerative Colitis	183	Enzyme modulator	C06		Disease or Syndrome	ALL	1	4.9706e-08	DTO_05007584	2019	0.923	P01019
2015	disease	0.01	Digestive System Diseases	DUSP1	0.491	C0009324	Ulcerative Colitis	1843		C06		Disease or Syndrome	ALL	1	0.010151		2015	0.808	P28562
2019	disease	0.01	Digestive System Diseases	GPR183	0.7	C0009324	Ulcerative Colitis	1880	G-protein coupled receptor	C06		Disease or Syndrome	ALL	1	0.017257	DTO_02300001	2019	0.462	P32249
2019	disease	0.01	Digestive System Diseases	EDNRA	0.426	C0009324	Ulcerative Colitis	1909	G-protein coupled receptor	C06		Disease or Syndrome	ALL	1	0.99158	DTO_02300001	2019	0.885	P25101
2019	disease	0.01	Digestive System Diseases	EGF	0.357	C0009324	Ulcerative Colitis	1950		C06		Disease or Syndrome	ALL	1	8.5294e-17		2019	0.923	P01133
2012	disease	0.01	Digestive System Diseases	EGR1	0.433	C0009324	Ulcerative Colitis	1958	Nucleic acid binding	C06		Disease or Syndrome	ALL	1	0.3509	DTO_05007557	2012	0.923	P18146
2008	disease	0.01	Digestive System Diseases	PLBD2	1	C0009324	Ulcerative Colitis	196463	Enzyme	C06		Disease or Syndrome	ALL	1	1.7226e-11	DTO_05007624	2008	0.038	Q8NHP8
2017	disease	0.01	Digestive System Diseases	AHSG	0.506	C0009324	Ulcerative Colitis	197	Enzyme modulator	C06		Disease or Syndrome	ALL	1	3.209e-10	DTO_05007584	2017	0.846	P02765
2017	disease	0.01	Digestive System Diseases	ELANE	0.447	C0009324	Ulcerative Colitis	1991	Enzyme	C06		Disease or Syndrome	ALL	1	0.0012274	DTO_05007624	2017	0.846	P08246
2018	disease	0.01	Digestive System Diseases	NLRP7	0.7	C0009324	Ulcerative Colitis	199713		C06		Disease or Syndrome	ALL	1	1.8058e-16		2018	0.269	Q8WX94
2019	disease	0.01	Digestive System Diseases	APOBEC3A	0.612	C0009324	Ulcerative Colitis	200315		C06		Disease or Syndrome	ALL	1	0.0010454		2019	0.692	P31941
2015	disease	0.01	Digestive System Diseases	MUC20	0.729	C0009324	Ulcerative Colitis	200958		C06		Disease or Syndrome	ALL	1	0.0047211		2015	0.5	Q8N307
2017	disease	0.01	Digestive System Diseases	ENG	0.446	C0009324	Ulcerative Colitis	2022		C06		Disease or Syndrome	ALL	1	0.99858		2017	0.846	P17813
2008	disease	0.01	Digestive System Diseases	ENO1	0.481	C0009324	Ulcerative Colitis	2023	Enzyme	C06		Disease or Syndrome	ALL	1	1.914e-05	DTO_05007624	2008	0.885	P06733
2011	disease	0.01	Digestive System Diseases	EPHX1	0.5	C0009324	Ulcerative Colitis	2052		C06		Disease or Syndrome	ALL	1	3.2154e-09		2011	0.846	P07099
2003	disease	0.01	Digestive System Diseases	STX2	0.626	C0009324	Ulcerative Colitis	2054	Transporter	C06		Disease or Syndrome	ALL	1	2.1087e-07	DTO_05007405	2003	0.577	P32856
2017	disease	0.01	Digestive System Diseases	ERBB2	0.328	C0009324	Ulcerative Colitis	2064	Kinase	C06		Disease or Syndrome	ALL	1	0.0059892	DTO_03300101	2017	0.923	P04626
2019	disease	0.01	Digestive System Diseases	ESR2	0.4	C0009324	Ulcerative Colitis	2100	Nuclear receptor	C06		Disease or Syndrome	ALL	1	4.4516e-08	DTO_00102000	2019	0.923	Q92731
2019	disease	0.01	Digestive System Diseases	F3	0.415	C0009324	Ulcerative Colitis	2152	Receptor	C06		Disease or Syndrome	ALL	1	0.018872	DTO_05007575	2019	0.846	P13726
2019	disease	0.01	Digestive System Diseases	F9	0.465	C0009324	Ulcerative Colitis	2158	Enzyme	C06		Disease or Syndrome	ALL	1	0.99776	DTO_05007624	2019	0.885	P00740
2008	disease	0.01	Digestive System Diseases	F12	0.612	C0009324	Ulcerative Colitis	2161	Enzyme	C06		Disease or Syndrome	ALL	1	8.2526e-08	DTO_05007624	2008	0.577	P00748
2008	disease	0.01	Digestive System Diseases	FABP2	0.608	C0009324	Ulcerative Colitis	2169		C06		Disease or Syndrome	ALL	1	0.0049806		2008	0.654	P12104
2019	disease	0.01	Digestive System Diseases	PTK2B	0.448	C0009324	Ulcerative Colitis	2185	Kinase	C06		Disease or Syndrome	ALL	1	0.93536	DTO_03300101	2019	0.808	Q14289
2018	disease	0.01	Digestive System Diseases	FAP	0.496	C0009324	Ulcerative Colitis	2191	Enzyme	C06		Disease or Syndrome	ALL	1	1.9009e-28	DTO_05007624	2018	0.808	Q12884
2016	disease	0.01	Digestive System Diseases	USP12	0.821	C0009324	Ulcerative Colitis	219333	Enzyme	C06		Disease or Syndrome	ALL	1	0.97053	DTO_05007624	2016	0.231	O75317
2006	disease	0.01	Digestive System Diseases	FASN	0.474	C0009324	Ulcerative Colitis	2194	Enzyme	C06		Disease or Syndrome	ALL	1	1	DTO_05007624	2006	0.846	P49327
2009	disease	0.01	Digestive System Diseases	FCAR	0.666	C0009324	Ulcerative Colitis	2204	Receptor	C06		Disease or Syndrome	ALL	1	6.5959e-08	DTO_05007575	2009	0.538	P24071
2020	disease	0.01	Digestive System Diseases	FCGR1A	0.532	C0009324	Ulcerative Colitis	2209	Cell adhesion	C06		Disease or Syndrome	ALL	1	0.00013116	DTO_05007620	2020	0.731	P12314
2007	disease	0.01	Digestive System Diseases	FGF2	0.383	C0009324	Ulcerative Colitis	2247	Signaling	C06		Disease or Syndrome	ALL	1	0.0184	DTO_05007599	2007	0.923	P09038
2001	disease	0.01	Digestive System Diseases	FHL2	0.556	C0009324	Ulcerative Colitis	2274	Transcription factor	C06		Disease or Syndrome	ALL	1	2.8693e-05	DTO_05007542	2001	0.731	Q14192
2012	disease	0.01	Digestive System Diseases	FKBP5	0.524	C0009324	Ulcerative Colitis	2289	Enzyme	C06		Disease or Syndrome	ALL	1	0.73393	DTO_05007624	2012	0.769	Q13451
2015	disease	0.01	Digestive System Diseases	BAHD1	0.89	C0009324	Ulcerative Colitis	22893		C06		Disease or Syndrome	ALL	1	0.98547		2015	0.192	Q8TBE0
2008	disease	0.01	Digestive System Diseases	ALDOB	0.623	C0009324	Ulcerative Colitis	229		C06		Disease or Syndrome	ALL	1	7.8786e-07		2008	0.538	P05062
2017	disease	0.01	Digestive System Diseases	MAPRE1	0.674	C0009324	Ulcerative Colitis	22919	Cellular structure	C06		Disease or Syndrome	ALL	1	0.99129	DTO_05007530	2017	0.462	Q15691
2018	disease	0.01	Digestive System Diseases	ATF6	0.516	C0009324	Ulcerative Colitis	22926		C06		Disease or Syndrome	ALL	1	3.2333e-07		2018	0.846	P18850
2017	disease	0.01	Digestive System Diseases	ACSBG1	0.603	C0009324	Ulcerative Colitis	23205	Enzyme	C06		Disease or Syndrome	ALL	1	3.959e-05	DTO_05007624	2017	0.654	Q96GR2
1977	disease	0.01	Digestive System Diseases	MLC1	0.585	C0009324	Ulcerative Colitis	23209	Ion channel	C06		Disease or Syndrome	ALL	1	3.2425e-08	DTO_01300327	1977	0.769	Q15049
2008	disease	0.01	Digestive System Diseases	FKBP15	0.821	C0009324	Ulcerative Colitis	23307		C06		Disease or Syndrome	ALL	1	5.551e-12		2008	0.115	Q5T1M5
2015	disease	0.01	Digestive System Diseases	NCAPD3	0.722	C0009324	Ulcerative Colitis	23310	Nucleic acid binding	C06		Disease or Syndrome	ALL	1	5.821e-09	DTO_05007557	2015	0.423	P42695
2017	disease	0.01	Digestive System Diseases	MACF1	0.659	C0009324	Ulcerative Colitis	23499	Cellular structure	C06		Disease or Syndrome	ALL	1	1	DTO_05007530	2017	0.538	Q9UPN3
2018	disease	0.01	Digestive System Diseases	ZNF281	0.674	C0009324	Ulcerative Colitis	23528	Transcription factor	C06		Disease or Syndrome	ALL	1	0.99624	DTO_05007542	2018	0.346	Q9Y2X9
2008	disease	0.01	Digestive System Diseases	PADI4	0.494	C0009324	Ulcerative Colitis	23569		C06		Disease or Syndrome	ALL	1	4.6001e-16		2008	0.808	Q9UM07
2013	disease	0.01	Digestive System Diseases	FPR2	0.547	C0009324	Ulcerative Colitis	2358	G-protein coupled receptor	C06		Disease or Syndrome	ALL	1	0.40137	DTO_02300001	2013	0.769	P25090
2015	disease	0.01	Digestive System Diseases	CCNDBP1	0.729	C0009324	Ulcerative Colitis	23582		C06		Disease or Syndrome	ALL	1	0.00030213		2015	0.385	O95273
2011	disease	0.01	Digestive System Diseases	AMACR	0.51	C0009324	Ulcerative Colitis	23600		C06		Disease or Syndrome	ALL	1	0.027363		2011	0.769	Q9UHK6
2018	disease	0.01	Digestive System Diseases	NUP62	0.47	C0009324	Ulcerative Colitis	23636	Transporter	C06		Disease or Syndrome	ALL	1	0.95006	DTO_05007405	2018	0.885	P37198
2012	disease	0.01	Digestive System Diseases	ALPP	0.487	C0009324	Ulcerative Colitis	250	Enzyme	C06		Disease or Syndrome	ALL	1	1.8144e-13	DTO_05007624	2012	0.808	P05187
2016	disease	0.01	Digestive System Diseases	FUT3	0.606	C0009324	Ulcerative Colitis	2525	Enzyme	C06		Disease or Syndrome	ALL	1	6.2991e-05	DTO_05007624	2016	0.615	P21217
2011	disease	0.01	Digestive System Diseases	FUT4	0.505	C0009324	Ulcerative Colitis	2526	Enzyme	C06		Disease or Syndrome	ALL	1	7.7294e-06	DTO_05007624	2011	0.731	P22083
2013	disease	0.01	Digestive System Diseases	TCERG1L	0.78	C0009324	Ulcerative Colitis	256536	Transcription factor	C06		Disease or Syndrome	ALL	1	6.8376e-09	DTO_05007542	2013	0.269	Q5VWI1
2008	disease	0.01	Digestive System Diseases	DNAJB5	0.931	C0009324	Ulcerative Colitis	25822		C06		Disease or Syndrome	ALL	1	0.20629		2008	0.115	O75953
2019	disease	0.01	Digestive System Diseases	PART1	0.483	C0009324	Ulcerative Colitis	25859		C06		Disease or Syndrome	ALL	1			2019	0.885
2019	disease	0.01	Digestive System Diseases	TRIM58	0.769	C0009324	Ulcerative Colitis	25893		C06		Disease or Syndrome	ALL	1	1.345e-10		2019	0.115	Q8NG06
2020	disease	0.01	Digestive System Diseases	CHMP2B	0.543	C0009324	Ulcerative Colitis	25978		C06		Disease or Syndrome	ALL	1	4.6203e-06		2020	0.731	Q9UQN3
2006	disease	0.01	Digestive System Diseases	AOC1	0.628	C0009324	Ulcerative Colitis	26		C06		Disease or Syndrome	ALL	1	6.7236e-08		2006	0.769	P19801
2016	disease	0.01	Digestive System Diseases	RIBC2	0.839	C0009324	Ulcerative Colitis	26150	Cellular structure	C06		Disease or Syndrome	ALL	1	2.1427e-12	DTO_05007530	2016	0.115	Q9H4K1
1996	disease	0.01	Digestive System Diseases	BMP6P1	0.839	C0009324	Ulcerative Colitis	266700		C06		Disease or Syndrome	ALL	1			1996	0.154
2009	disease	0.01	Digestive System Diseases	RNU1-1	0.608	C0009324	Ulcerative Colitis	26871		C06		Disease or Syndrome	ALL	1			2009	0.731
2017	disease	0.01	Digestive System Diseases	GH1	0.373	C0009324	Ulcerative Colitis	2688	Signaling	C06		Disease or Syndrome	ALL	1	0.030057	DTO_05007599	2017	0.923	P01241
2017	disease	0.01	Digestive System Diseases	GHR	0.49	C0009324	Ulcerative Colitis	2690	Signaling	C06		Disease or Syndrome	ALL	1	8.4385e-05	DTO_05007599	2017	0.846	P10912
2008	disease	0.01	Digestive System Diseases	GHSR	0.528	C0009324	Ulcerative Colitis	2693	G-protein coupled receptor	C06		Disease or Syndrome	ALL	1	0.0065825	DTO_02300001	2008	0.769	Q92847
2001	disease	0.01	Digestive System Diseases	NSG1	0.691	C0009324	Ulcerative Colitis	27065		C06		Disease or Syndrome	ALL	1	0.0088286		2001	0.538	P42857
2011	disease	0.01	Digestive System Diseases	B3GAT1	0.494	C0009324	Ulcerative Colitis	27087	Enzyme	C06		Disease or Syndrome	ALL	1	0.13521	DTO_05007624	2011	0.769	Q9P2W7
2011	disease	0.01	Digestive System Diseases	BBC3	0.517	C0009324	Ulcerative Colitis	27113		C06		Disease or Syndrome	ALL	1	0.0039762		2011	0.769	Q96PG8;Q9BXH1
2019	disease	0.01	Digestive System Diseases	CPAMD8	0.722	C0009324	Ulcerative Colitis	27151	Enzyme modulator	C06		Disease or Syndrome	ALL	1	6.9237e-23	DTO_05007584	2019	0.231	Q8IZJ3
2012	disease	0.01	Digestive System Diseases	NAAA	0.579	C0009324	Ulcerative Colitis	27163	Enzyme	C06		Disease or Syndrome	ALL	1	2.0742e-10	DTO_05007624	2012	0.692	Q02083
2014	disease	0.01	Digestive System Diseases	IL17C	0.619	C0009324	Ulcerative Colitis	27189		C06		Disease or Syndrome	ALL	1	0.0001243		2014	0.692	Q9P0M4
2005	disease	0.01	Digestive System Diseases	GLB1	0.448	C0009324	Ulcerative Colitis	2720	Enzyme	C06		Disease or Syndrome	ALL	1	7.9215e-10	DTO_05007624	2005	0.808	P16278
2016	disease	0.01	Digestive System Diseases	PDCD4	0.494	C0009324	Ulcerative Colitis	27250	Nucleic acid binding	C06		Disease or Syndrome	ALL	1	3.3572e-07	DTO_05007557	2016	0.769	Q53EL6
2010	disease	0.01	Digestive System Diseases	RABGEF1	0.55	C0009324	Ulcerative Colitis	27342	Enzyme modulator	C06		Disease or Syndrome	ALL	1	0.00063083	DTO_05007584	2010	0.731	Q9UJ41
2017	disease	0.01	Digestive System Diseases	STK39	0.67	C0009324	Ulcerative Colitis	27347	Kinase	C06		Disease or Syndrome	ALL	1	0.99916	DTO_03300101	2017	0.5	Q9UEW8
2008	disease	0.01	Digestive System Diseases	GLI1	0.431	C0009324	Ulcerative Colitis	2735		C06		Disease or Syndrome	ALL	1	7.6639e-14		2008	0.846	P08151
2018	disease	0.01	Digestive System Diseases	AMY1A	0.644	C0009324	Ulcerative Colitis	276		C06		Disease or Syndrome	ALL	1	0.00032325		2018	0.731	P04745
2018	disease	0.01	Digestive System Diseases	AMY1B	0.647	C0009324	Ulcerative Colitis	277		C06		Disease or Syndrome	ALL	1	0.00060271		2018	0.731	P04745
2003	disease	0.01	Digestive System Diseases	GNAO1	0.523	C0009324	Ulcerative Colitis	2775	Enzyme modulator	C06		Disease or Syndrome	ALL	1	0.98963	DTO_05007584	2003	0.808	P09471
2018	disease	0.01	Digestive System Diseases	AMY1C	0.647	C0009324	Ulcerative Colitis	278		C06		Disease or Syndrome	ALL	1	0.0033974		2018	0.731	P04745
2019	disease	0.01	Digestive System Diseases	GNG11	0.76	C0009324	Ulcerative Colitis	2791	Enzyme modulator	C06		Disease or Syndrome	ALL	1	0.54709	DTO_05007584	2019	0.231	P61952
2001	disease	0.01	Digestive System Diseases	IGHV3OR16-7	0.566	C0009324	Ulcerative Colitis	28309		C06		Disease or Syndrome	ALL	1			2001	0.654
2018	disease	0.01	Digestive System Diseases	H19	0.494	C0009324	Ulcerative Colitis	283120		C06		Disease or Syndrome	ALL	1			2018	0.923
2017	disease	0.01	Digestive System Diseases	CCDC88B	0.743	C0009324	Ulcerative Colitis	283234	Enzyme modulator	C06		Disease or Syndrome	ALL	1	1.399e-09	DTO_05007584	2017	0.192	A6NC98
2012	disease	0.01	Digestive System Diseases	OR10A4	0.54	C0009324	Ulcerative Colitis	283297	G-protein coupled receptor	C06		Disease or Syndrome	ALL	1	1.6786e-05	DTO_02300001	2012	0.808	Q9H209
2016	disease	0.01	Digestive System Diseases	GPR12	0.931	C0009324	Ulcerative Colitis	2835	G-protein coupled receptor	C06		Disease or Syndrome	ALL	1	0.36177	DTO_02300001	2016	0.115	P47775
2017	disease	0.01	Digestive System Diseases	GPR15	0.743	C0009324	Ulcerative Colitis	2838	G-protein coupled receptor	C06		Disease or Syndrome	ALL	1	1.1106e-06	DTO_02300001	2017	0.308	P49685
2001	disease	0.01	Digestive System Diseases	IGHV3-69-1	0.561	C0009324	Ulcerative Colitis	28402		C06		Disease or Syndrome	ALL	1			2001	0.654
1999	disease	0.01	Digestive System Diseases	IGHD3-10	0.931	C0009324	Ulcerative Colitis	28499		C06		Disease or Syndrome	ALL	1			1999	0.154
1999	disease	0.01	Digestive System Diseases	IGHD3-9	0.931	C0009324	Ulcerative Colitis	28500		C06		Disease or Syndrome	ALL	1			1999	0.154
2019	disease	0.01	Digestive System Diseases	GPER1	0.505	C0009324	Ulcerative Colitis	2852	G-protein coupled receptor	C06		Disease or Syndrome	ALL	1	0.57434	DTO_02300001	2019	0.731	Q99527
2019	disease	0.01	Digestive System Diseases	GPR42	0.475	C0009324	Ulcerative Colitis	2866	G-protein coupled receptor	C06		Disease or Syndrome	ALL	1	0.050905	DTO_02300001	2019	0.846	O15529
2019	disease	0.01	Digestive System Diseases	FFAR2	0.686	C0009324	Ulcerative Colitis	2867	G-protein coupled receptor	C06		Disease or Syndrome	ALL	1	0.0094238	DTO_02300001	2019	0.462	O15552
2014	disease	0.01	Digestive System Diseases	MKNK2	0.711	C0009324	Ulcerative Colitis	2872	Kinase	C06		Disease or Syndrome	ALL	1	1.3965e-05	DTO_03300101	2014	0.423	Q9HBH9
2017	disease	0.01	Digestive System Diseases	GPX1	0.458	C0009324	Ulcerative Colitis	2876	Enzyme	C06		Disease or Syndrome	ALL	1	3.8518e-05	DTO_05007624	2017	0.923	P07203
2018	disease	0.01	Digestive System Diseases	GPX2	0.619	C0009324	Ulcerative Colitis	2877	Enzyme	C06		Disease or Syndrome	ALL	1	0.00014995	DTO_05007624	2018	0.5	P18283
2007	disease	0.01	Digestive System Diseases	LAMTOR2	0.538	C0009324	Ulcerative Colitis	28956		C06		Disease or Syndrome	ALL	0	0.19816		2007	0.808	Q9Y2Q5
2006	disease	0.01	Digestive System Diseases	DBNL	0.695	C0009324	Ulcerative Colitis	28988	Cellular structure	C06		Disease or Syndrome	ALL	1	0.017939	DTO_05007530	2006	0.654	Q9UJU6
2012	disease	0.01	Digestive System Diseases	CLEC2D	0.736	C0009324	Ulcerative Colitis	29121		C06		Disease or Syndrome	ALL	0	0.23009		2012	0.308	Q9UHP7
2018	disease	0.01	Digestive System Diseases	CD274	0.324	C0009324	Ulcerative Colitis	29126	Receptor	C06		Disease or Syndrome	ALL	1	0.01916	DTO_05007575	2018	0.923	Q9NZQ7
2001	disease	0.01	Digestive System Diseases	CXCL1	0.449	C0009324	Ulcerative Colitis	2919	Signaling	C06		Disease or Syndrome	ALL	1	0.11845	DTO_05007599	2001	0.923	P09341
2009	disease	0.01	Digestive System Diseases	CXCL2	0.513	C0009324	Ulcerative Colitis	2920	Signaling	C06		Disease or Syndrome	ALL	1	3.6079e-07	DTO_05007599	2009	0.885	P19875
2002	disease	0.01	Digestive System Diseases	MSH6	0.462	C0009324	Ulcerative Colitis	2956	Nucleic acid binding	C06		Disease or Syndrome	ALL	1	3.6705e-05	DTO_05007557	2002	0.731	P52701
2018	disease	0.01	Digestive System Diseases	GTF2H1	0.469	C0009324	Ulcerative Colitis	2965	Transcription factor	C06		Disease or Syndrome	ALL	1	0.98982	DTO_05007542	2018	0.846	P32780
2015	disease	0.01	Digestive System Diseases	GUCY2C	0.599	C0009324	Ulcerative Colitis	2984	Kinase	C06		Disease or Syndrome	ALL	1	1.3919e-30	DTO_03300101	2015	0.577	P25092
2017	disease	0.01	Digestive System Diseases	RMC1	0.555	C0009324	Ulcerative Colitis	29919		C06		Disease or Syndrome	ALL	1	0.98823		2017	0.731	Q96DM3
2019	disease	0.01	Digestive System Diseases	MDFIC	0.76	C0009324	Ulcerative Colitis	29969		C06		Disease or Syndrome	ALL	1	0.037611		2019	0.308	Q9P1T7
2018	disease	0.01	Digestive System Diseases	TBX21	0.541	C0009324	Ulcerative Colitis	30009	Transcription factor	C06		Disease or Syndrome	ALL	1	0.99636	DTO_05007542	2018	0.808	Q9UL17
2016	disease	0.01	Digestive System Diseases	GZMA	0.597	C0009324	Ulcerative Colitis	3001	Enzyme	C06		Disease or Syndrome	ALL	1	2.0457e-06	DTO_05007624	2016	0.731	P12544
2016	disease	0.01	Digestive System Diseases	GZMM	0.686	C0009324	Ulcerative Colitis	3004	Enzyme	C06		Disease or Syndrome	ALL	1	0.011275	DTO_05007624	2016	0.577	P51124
2000	disease	0.01	Digestive System Diseases	H1-0	0.663	C0009324	Ulcerative Colitis	3005	Nucleic acid binding	C06		Disease or Syndrome	ALL	1	0.6427	DTO_05007557	2000	0.692	P07305
2020	disease	0.01	Digestive System Diseases	SLC40A1	0.57	C0009324	Ulcerative Colitis	30061	Transporter	C06		Disease or Syndrome	ALL	1	0.98835	DTO_05007405	2020	0.731	Q9NP59
2012	disease	0.01	Digestive System Diseases	ANXA1	0.442	C0009324	Ulcerative Colitis	301		C06		Disease or Syndrome	ALL	1	1.2009e-07		2012	0.885	P04083
1999	disease	0.01	Digestive System Diseases	ANXA2	0.453	C0009324	Ulcerative Colitis	302		C06		Disease or Syndrome	ALL	1	9.7728e-05		1999	0.808	P07355
2018	disease	0.01	Digestive System Diseases	HCRT	0.5	C0009324	Ulcerative Colitis	3060		C06		Disease or Syndrome	ALL	1	0.028774		2018	0.808	O43612
2018	disease	0.01	Digestive System Diseases	HCRTR1	0.623	C0009324	Ulcerative Colitis	3061	G-protein coupled receptor	C06		Disease or Syndrome	ALL	1	0.00017378	DTO_02300001	2018	0.654	O43613
2015	disease	0.01	Digestive System Diseases	HDAC1	0.46	C0009324	Ulcerative Colitis	3065	Epigenetic regulator	C06		Disease or Syndrome	ALL	1	0.61427	DTO_05007378	2015	0.846	Q13547
2007	disease	0.01	Digestive System Diseases	CD209	0.626	C0009324	Ulcerative Colitis	30835	Receptor	C06		Disease or Syndrome	ALL	1	2.7418e-13	DTO_05007575	2007	0.769	Q9NNX6
2011	disease	0.01	Digestive System Diseases	HIC1	0.522	C0009324	Ulcerative Colitis	3090	Transcription factor	C06		Disease or Syndrome	ALL	1	0.13002	DTO_05007542	2011	0.615	Q14526
2014	disease	0.01	Digestive System Diseases	ACACA	0.48	C0009324	Ulcerative Colitis	31		C06		Disease or Syndrome	ALL	1	1		2014	0.846	Q13085
2009	disease	0.01	Digestive System Diseases	HLA-DOA	0.509	C0009324	Ulcerative Colitis	3111	Immune response	C06		Disease or Syndrome	ALL	1	2.9776e-10	DTO_05007608	2009	0.808	P06340
1999	disease	0.01	Digestive System Diseases	HLA-DPA1	0.552	C0009324	Ulcerative Colitis	3113	Immune response	C06		Disease or Syndrome	ALL	0	2.5e-06	DTO_05007608	1999	0.846	P20036
2003	disease	0.01	Digestive System Diseases	HLA-DQB2	0.573	C0009324	Ulcerative Colitis	3120	Immune response	C06		Disease or Syndrome	ALL	1	0.042679	DTO_05007608	2003	0.731	P05538
1999	disease	0.01	Digestive System Diseases	HLA-DRB4	0.565	C0009324	Ulcerative Colitis	3126	Immune response	C06		Disease or Syndrome	ALL	0		DTO_05007608	1999	0.846	P13762
2009	disease	0.01	Digestive System Diseases	MR1	0.716	C0009324	Ulcerative Colitis	3140		C06		Disease or Syndrome	ALL	1	4.9023e-18		2009	0.346	Q95460
2011	disease	0.01	Digestive System Diseases	HMGB1	0.368	C0009324	Ulcerative Colitis	3146	Nucleic acid binding	C06		Disease or Syndrome	ALL	1	0.82035	DTO_05007557	2011	0.923	P09429
2007	disease	0.01	Digestive System Diseases	HNF4G	0.729	C0009324	Ulcerative Colitis	3174	Nuclear receptor	C06		Disease or Syndrome	ALL	1	0.070708	DTO_00102000	2007	0.423	Q14541
2006	disease	0.01	Digestive System Diseases	HNMT	0.579	C0009324	Ulcerative Colitis	3176		C06		Disease or Syndrome	ALL	1	0.019734		2006	0.808	P50135
2018	disease	0.01	Digestive System Diseases	CELIAC2	0.653	C0009324	Ulcerative Colitis	317782		C06		Disease or Syndrome	ALL	1			2018	0.577
2010	disease	0.01	Digestive System Diseases	APBA1	0.743	C0009324	Ulcerative Colitis	320	Transporter	C06		Disease or Syndrome	ALL	1	0.53701	DTO_05007405	2010	0.346	Q02410
2017	disease	0.01	Digestive System Diseases	HP	0.412	C0009324	Ulcerative Colitis	3240	Enzyme	C06		Disease or Syndrome	ALL	1	1.736e-05	DTO_05007624	2017	0.885	P00738
2015	disease	0.01	Digestive System Diseases	HPGD	0.516	C0009324	Ulcerative Colitis	3248		C06		Disease or Syndrome	ALL	1	1.4357e-05		2015	0.731	P15428
2018	disease	0.01	Digestive System Diseases	AGFG1	0.569	C0009324	Ulcerative Colitis	3267		C06		Disease or Syndrome	ALL	1	0.99276		2018	0.769	P52594
2011	disease	0.01	Digestive System Diseases	HES1	0.468	C0009324	Ulcerative Colitis	3280	Transcription factor	C06		Disease or Syndrome	ALL	1	0.7072	DTO_05007542	2011	0.885	Q14469
2009	disease	0.01	Digestive System Diseases	HSD11B2	0.532	C0009324	Ulcerative Colitis	3291	Enzyme	C06		Disease or Syndrome	ALL	1	0.11777	DTO_05007624	2009	0.808	P80365
2014	disease	0.01	Digestive System Diseases	HSF2	0.711	C0009324	Ulcerative Colitis	3298	Transcription factor	C06		Disease or Syndrome	ALL	1	0.97536	DTO_05007542	2014	0.423	Q03933
2007	disease	0.01	Digestive System Diseases	HSPA1A	0.486	C0009324	Ulcerative Colitis	3303		C06		Disease or Syndrome	ALL	1	0.030228		2007	0.769	P0DMV8;P0DMV9
2007	disease	0.01	Digestive System Diseases	HSPA1B	0.474	C0009324	Ulcerative Colitis	3304		C06		Disease or Syndrome	ALL	1	0.0053464		2007	0.808	P0DMV8;P0DMV9
2007	disease	0.01	Digestive System Diseases	HSPA2	0.55	C0009324	Ulcerative Colitis	3306		C06		Disease or Syndrome	ALL	1	0.048648		2007	0.808	P54652
2008	disease	0.01	Digestive System Diseases	DNAJB1	0.597	C0009324	Ulcerative Colitis	3337		C06		Disease or Syndrome	ALL	1	0.039437		2008	0.692	P25685
2016	disease	0.01	Digestive System Diseases	HTR3A	0.608	C0009324	Ulcerative Colitis	3359	Ion channel	C06		Disease or Syndrome	ALL	1	1.7499e-10	DTO_01300327	2016	0.538	P46098
2016	disease	0.01	Digestive System Diseases	HTR7	0.592	C0009324	Ulcerative Colitis	3363	G-protein coupled receptor	C06		Disease or Syndrome	ALL	1	0.045409	DTO_02300001	2016	0.5	P34969
2007	disease	0.01	Digestive System Diseases	APOA4	0.582	C0009324	Ulcerative Colitis	337		C06		Disease or Syndrome	ALL	1	5.4536e-06		2007	0.577	P06727
2012	disease	0.01	Digestive System Diseases	IAPP	0.507	C0009324	Ulcerative Colitis	3375	Signaling	C06		Disease or Syndrome	ALL	1	0.0031814	DTO_05007599	2012	0.808	P10997
2008	disease	0.01	Digestive System Diseases	ICAM2	0.659	C0009324	Ulcerative Colitis	3384		C06		Disease or Syndrome	ALL	1	0.00075003		2008	0.462	P13598
2014	disease	0.01	Digestive System Diseases	BRINP3	0.695	C0009324	Ulcerative Colitis	339479		C06		Disease or Syndrome	ALL	1	0.14554		2014	0.308	Q76B58
2017	disease	0.01	Digestive System Diseases	GADL1	0.497	C0009324	Ulcerative Colitis	339896		C06		Disease or Syndrome	ALL	1	1.3724e-21		2017	0.808	Q6ZQY3
2014	disease	0.01	Digestive System Diseases	IDUA	0.499	C0009324	Ulcerative Colitis	3425	Enzyme	C06		Disease or Syndrome	ALL	0	3.7599e-13	DTO_05007624	2014	0.846	P35475
1999	disease	0.01	Digestive System Diseases	IFNA1	0.371	C0009324	Ulcerative Colitis	3439		C06		Disease or Syndrome	ALL	1			1999	0.923	P01562
1999	disease	0.01	Digestive System Diseases	IFNA13	0.374	C0009324	Ulcerative Colitis	3447		C06		Disease or Syndrome	ALL	1			1999	0.923	P01562
2018	disease	0.01	Digestive System Diseases	IFNGR1	0.529	C0009324	Ulcerative Colitis	3459	Receptor	C06		Disease or Syndrome	ALL	1	0.015503	DTO_05007575	2018	0.692	P15260
2018	disease	0.01	Digestive System Diseases	IGF1	0.318	C0009324	Ulcerative Colitis	3479		C06		Disease or Syndrome	ALL	1	0.2716		2018	0.885	P05019
2008	disease	0.01	Digestive System Diseases	IGF1R	0.399	C0009324	Ulcerative Colitis	3480	Kinase	C06		Disease or Syndrome	ALL	1	0.96799	DTO_03300101	2008	0.885	P08069
2005	disease	0.01	Digestive System Diseases	IGF2	0.39	C0009324	Ulcerative Colitis	3481		C06		Disease or Syndrome	ALL	1	0.044127		2005	0.885	P01344
2002	disease	0.01	Digestive System Diseases	IGHA1	0.617	C0009324	Ulcerative Colitis	3493		C06		Disease or Syndrome	ALL	1			2002	0.692	P01876
2008	disease	0.01	Digestive System Diseases	APOH	0.563	C0009324	Ulcerative Colitis	350		C06		Disease or Syndrome	ALL	1	1.5614e-15		2008	0.769	P02749
2001	disease	0.01	Digestive System Diseases	IGHG3	0.513	C0009324	Ulcerative Colitis	3502		C06		Disease or Syndrome	ALL	1			2001	0.769	P01860
2001	disease	0.01	Digestive System Diseases	IGLL2P	1	C0009324	Ulcerative Colitis	3544		C06		Disease or Syndrome	ALL	1			2001	0.038
2018	disease	0.01	Digestive System Diseases	IL6ST	0.475	C0009324	Ulcerative Colitis	3572	Signaling	C06		Disease or Syndrome	ALL	1	0.99978	DTO_05007599	2018	0.808	P40189
2017	disease	0.01	Digestive System Diseases	IL13RA2	0.556	C0009324	Ulcerative Colitis	3598	Signaling	C06		Disease or Syndrome	ALL	1	4.021e-07	DTO_05007599	2017	0.654	Q14627
2013	disease	0.01	Digestive System Diseases	IL15RA	0.603	C0009324	Ulcerative Colitis	3601		C06		Disease or Syndrome	ALL	1	2.332e-06		2013	0.769	Q13261
2004	disease	0.01	Digestive System Diseases	TNFRSF9	0.502	C0009324	Ulcerative Colitis	3604		C06		Disease or Syndrome	ALL	1	0.32153		2004	0.769	Q07011
2010	disease	0.01	Digestive System Diseases	ILK	0.503	C0009324	Ulcerative Colitis	3611	Kinase	C06		Disease or Syndrome	ALL	1	3.7887e-05	DTO_03300101	2010	0.769	Q13418
2004	disease	0.01	Digestive System Diseases	ING1	0.573	C0009324	Ulcerative Colitis	3621	Nucleic acid binding	C06		Disease or Syndrome	ALL	0	0.0096662	DTO_05007557	2004	0.692	Q9UK53
2018	disease	0.01	Digestive System Diseases	INPP5D	0.558	C0009324	Ulcerative Colitis	3635		C06		Disease or Syndrome	ALL	1	0.97198		2018	0.731	Q92835
2014	disease	0.01	Digestive System Diseases	INSR	0.432	C0009324	Ulcerative Colitis	3643	Kinase	C06		Disease or Syndrome	ALL	1	3.6145e-05	DTO_03300101	2014	0.846	P06213
2014	disease	0.01	Digestive System Diseases	IRAK2	0.722	C0009324	Ulcerative Colitis	3656	Kinase	C06		Disease or Syndrome	ALL	1	2.6055e-19	DTO_03300101	2014	0.385	O43187
2014	disease	0.01	Digestive System Diseases	IRF1	0.468	C0009324	Ulcerative Colitis	3659	Transcription factor	C06		Disease or Syndrome	ALL	1	0.9909	DTO_05007542	2014	0.769	P10914
2008	disease	0.01	Digestive System Diseases	IRF4	0.491	C0009324	Ulcerative Colitis	3662	Transcription factor	C06		Disease or Syndrome	ALL	1	0.85677	DTO_05007542	2008	0.769	Q15306
1995	disease	0.01	Digestive System Diseases	ITGAM	0.443	C0009324	Ulcerative Colitis	3684		C06		Disease or Syndrome	ALL	1	3.3148e-11		1995	0.808	P11215
2009	disease	0.01	Digestive System Diseases	ITGAX	0.504	C0009324	Ulcerative Colitis	3687		C06		Disease or Syndrome	ALL	1	1.3665e-15		2009	0.769	P20702
2006	disease	0.01	Digestive System Diseases	ITPA	0.604	C0009324	Ulcerative Colitis	3704	Enzyme	C06		Disease or Syndrome	ALL	1	1.0144e-07	DTO_05007624	2006	0.5	Q9BY32
2019	disease	0.01	Digestive System Diseases	JAK3	0.505	C0009324	Ulcerative Colitis	3718	Kinase	C06		Disease or Syndrome	ALL	1	5.9311e-06	DTO_03300101	2019	0.731	P52333
2008	disease	0.01	Digestive System Diseases	JUNB	0.467	C0009324	Ulcerative Colitis	3726	Transcription factor	C06		Disease or Syndrome	ALL	1	0.86299	DTO_05007542	2008	0.769	P17275
2019	disease	0.01	Digestive System Diseases	AREG	0.487	C0009324	Ulcerative Colitis	374	Signaling	C06		Disease or Syndrome	ALL	1	0.35407	DTO_05007599	2019	0.769	P15514
2018	disease	0.01	Digestive System Diseases	NDUFS7	0.579	C0009324	Ulcerative Colitis	374291		C06		Disease or Syndrome	ALL	1	0.9142		2018	0.769	O75251
2018	disease	0.01	Digestive System Diseases	KCNMA1	0.518	C0009324	Ulcerative Colitis	3778	Ion channel	C06		Disease or Syndrome	ALL	1	0.99731	DTO_01300327	2018	0.846	Q12791
2003	disease	0.01	Digestive System Diseases	KCNN1	0.89	C0009324	Ulcerative Colitis	3780	Ion channel	C06		Disease or Syndrome	ALL	1	0.85412	DTO_01300327	2003	0.077	Q92952
2017	disease	0.01	Digestive System Diseases	KCNQ2	0.537	C0009324	Ulcerative Colitis	3785	Ion channel	C06		Disease or Syndrome	ALL	1	0.99998	DTO_01300327	2017	0.654	O43526
2018	disease	0.01	Digestive System Diseases	KIR2DL1	0.631	C0009324	Ulcerative Colitis	3802	Receptor	C06		Disease or Syndrome	ALL	1	3.5684e-15	DTO_05007575	2018	0.615	P43626
2006	disease	0.01	Digestive System Diseases	KIR2DL2	0.612	C0009324	Ulcerative Colitis	3803	Receptor	C06		Disease or Syndrome	ALL	1		DTO_05007575	2006	0.654	P43627
2018	disease	0.01	Digestive System Diseases	KIR2DS3	0.716	C0009324	Ulcerative Colitis	3808	Receptor	C06		Disease or Syndrome	ALL	1		DTO_05007575	2018	0.423	Q14952
2018	disease	0.01	Digestive System Diseases	KIR2DS4	0.674	C0009324	Ulcerative Colitis	3809	Receptor	C06		Disease or Syndrome	ALL	1		DTO_05007575	2018	0.5	P43632
2003	disease	0.01	Digestive System Diseases	KLK1	0.533	C0009324	Ulcerative Colitis	3816	Enzyme	C06		Disease or Syndrome	ALL	1	0.00015311	DTO_05007624	2003	0.769	P06870
2005	disease	0.01	Digestive System Diseases	KNG1	0.481	C0009324	Ulcerative Colitis	3827	Enzyme modulator	C06		Disease or Syndrome	ALL	1	3.2071e-10	DTO_05007584	2005	0.885	P01042
2016	disease	0.01	Digestive System Diseases	ARG1	0.476	C0009324	Ulcerative Colitis	383	Enzyme	C06		Disease or Syndrome	ALL	1	0.00035944	DTO_05007624	2016	0.846	P05089
2017	disease	0.01	Digestive System Diseases	KRT1	0.575	C0009324	Ulcerative Colitis	3848		C06		Disease or Syndrome	ALL	1	0.73629		2017	0.654	P04264
2007	disease	0.01	Digestive System Diseases	KRT7	0.463	C0009324	Ulcerative Colitis	3855		C06		Disease or Syndrome	ALL	1	3.0861e-12		2007	0.808	P08729
2004	disease	0.01	Digestive System Diseases	KRT8	0.517	C0009324	Ulcerative Colitis	3856		C06		Disease or Syndrome	ALL	1	2.36e-08		2004	0.654	P05787
2020	disease	0.01	Digestive System Diseases	RTL1	0.554	C0009324	Ulcerative Colitis	388015		C06		Disease or Syndrome	ALL	1	0.0056135		2020	0.808	A6NKG5
2013	disease	0.01	Digestive System Diseases	CCL4L1	0.534	C0009324	Ulcerative Colitis	388372		C06		Disease or Syndrome	ALL	1	0.33576		2013	0.885	P13236;Q8NHW4
2012	disease	0.01	Digestive System Diseases	ACAT2	0.686	C0009324	Ulcerative Colitis	39	Enzyme	C06		Disease or Syndrome	ALL	1	5.5303e-07	DTO_05007624	2012	0.462	Q9BWD1
2001	disease	0.01	Digestive System Diseases	LAIR1	0.569	C0009324	Ulcerative Colitis	3903	Receptor	C06		Disease or Syndrome	ALL	1	3.2563e-07	DTO_05007575	2001	0.692	Q6GTX8
2001	disease	0.01	Digestive System Diseases	LOC390714	0.617	C0009324	Ulcerative Colitis	390714		C06		Disease or Syndrome	ALL	1			2001	0.615
2019	disease	0.01	Digestive System Diseases	STMN1	0.458	C0009324	Ulcerative Colitis	3925		C06		Disease or Syndrome	ALL	1	0.075244		2019	0.885	P16949
1999	disease	0.01	Digestive System Diseases	LCT	0.581	C0009324	Ulcerative Colitis	3938	Enzyme	C06		Disease or Syndrome	ALL	1	0.059849	DTO_05007624	1999	0.808	P09848
2016	disease	0.01	Digestive System Diseases	LGALS1	0.435	C0009324	Ulcerative Colitis	3956	Signaling	C06		Disease or Syndrome	ALL	1	0.004488	DTO_05007599	2016	0.846	P09382
2019	disease	0.01	Digestive System Diseases	LGALS3BP	0.546	C0009324	Ulcerative Colitis	3959		C06		Disease or Syndrome	ALL	1	2.679e-07		2019	0.769	Q08380
2007	disease	0.01	Digestive System Diseases	ARHGDIA	0.663	C0009324	Ulcerative Colitis	396	Enzyme modulator	C06		Disease or Syndrome	ALL	1	0.03642	DTO_05007584	2007	0.577	P52565
2012	disease	0.01	Digestive System Diseases	LGALS9	0.496	C0009324	Ulcerative Colitis	3965	Signaling	C06		Disease or Syndrome	ALL	1	6.548e-06	DTO_05007599	2012	0.769	O00182
2007	disease	0.01	Digestive System Diseases	LRP6	0.536	C0009324	Ulcerative Colitis	4040		C06		Disease or Syndrome	ALL	1	0.69664		2007	0.808	O75581
2007	disease	0.01	Digestive System Diseases	LRP5	0.485	C0009324	Ulcerative Colitis	4041		C06		Disease or Syndrome	ALL	1	0.50992		2007	0.846	O75197
2017	disease	0.01	Digestive System Diseases	LSAMP	0.558	C0009324	Ulcerative Colitis	4045		C06		Disease or Syndrome	ALL	1	0.98742		2017	0.654	Q13449
2017	disease	0.01	Digestive System Diseases	CYP4F3	0.551	C0009324	Ulcerative Colitis	4051	Enzyme	C06		Disease or Syndrome	ALL	1	3.5413e-16	DTO_05007624	2017	0.808	Q08477
2014	disease	0.01	Digestive System Diseases	DUOXA2	0.7	C0009324	Ulcerative Colitis	405753		C06		Disease or Syndrome	ALL	1	1.2666e-15		2014	0.423	Q1HG44
2011	disease	0.01	Digestive System Diseases	LYN	0.603	C0009324	Ulcerative Colitis	4067	Kinase	C06		Disease or Syndrome	ALL	1	0.99886	DTO_03300101	2011	0.615	P07948
2019	disease	0.01	Digestive System Diseases	MIR106A	0.524	C0009324	Ulcerative Colitis	406899		C06		Disease or Syndrome	ALL	1			2019	0.846
2017	disease	0.01	Digestive System Diseases	MIR137	0.513	C0009324	Ulcerative Colitis	406928		C06		Disease or Syndrome	ALL	1			2017	0.846
2017	disease	0.01	Digestive System Diseases	MIR141	0.497	C0009324	Ulcerative Colitis	406933		C06		Disease or Syndrome	ALL	1			2017	0.808
2015	disease	0.01	Digestive System Diseases	MIR142	0.48	C0009324	Ulcerative Colitis	406934		C06		Disease or Syndrome	ALL	1			2015	0.846
2011	disease	0.01	Digestive System Diseases	MIR150	0.455	C0009324	Ulcerative Colitis	406942		C06		Disease or Syndrome	ALL	1			2011	0.808
2017	disease	0.01	Digestive System Diseases	MIR184	0.542	C0009324	Ulcerative Colitis	406960		C06		Disease or Syndrome	ALL	1			2017	0.769
2008	disease	0.01	Digestive System Diseases	MIR192	0.503	C0009324	Ulcerative Colitis	406967		C06		Disease or Syndrome	ALL	1			2008	0.846
2015	disease	0.01	Digestive System Diseases	MIR193A	0.541	C0009324	Ulcerative Colitis	406968		C06		Disease or Syndrome	ALL	1			2015	0.731
2015	disease	0.01	Digestive System Diseases	MIR195	0.496	C0009324	Ulcerative Colitis	406971		C06		Disease or Syndrome	ALL	1			2015	0.769
2017	disease	0.01	Digestive System Diseases	MIR200B	0.5	C0009324	Ulcerative Colitis	406984		C06		Disease or Syndrome	ALL	1			2017	0.769
2014	disease	0.01	Digestive System Diseases	MIR200C	0.486	C0009324	Ulcerative Colitis	406985		C06		Disease or Syndrome	ALL	1			2014	0.846
2017	disease	0.01	Digestive System Diseases	ARR3	0.46	C0009324	Ulcerative Colitis	407	Enzyme modulator	C06		Disease or Syndrome	ALL	1	0.10401	DTO_05007584	2017	0.846	P36575
2019	disease	0.01	Digestive System Diseases	MIR223	0.433	C0009324	Ulcerative Colitis	407008		C06		Disease or Syndrome	ALL	1			2019	0.808
2015	disease	0.01	Digestive System Diseases	MIR26B	0.529	C0009324	Ulcerative Colitis	407017		C06		Disease or Syndrome	ALL	1			2015	0.808
2017	disease	0.01	Digestive System Diseases	MIR34B	0.509	C0009324	Ulcerative Colitis	407041		C06		Disease or Syndrome	ALL	1			2017	0.808
2018	disease	0.01	Digestive System Diseases	MIR34C	0.541	C0009324	Ulcerative Colitis	407042		C06		Disease or Syndrome	ALL	1			2018	0.885
2007	disease	0.01	Digestive System Diseases	MAD2L1	0.575	C0009324	Ulcerative Colitis	4085		C06		Disease or Syndrome	ALL	1	0.0092952		2007	0.615	Q13257
2019	disease	0.01	Digestive System Diseases	SMAD2	0.456	C0009324	Ulcerative Colitis	4087	Transcription factor	C06		Disease or Syndrome	ALL	1	0.99661	DTO_05007542	2019	0.808	Q15796
2019	disease	0.01	Digestive System Diseases	SMAD4	0.401	C0009324	Ulcerative Colitis	4089	Transcription factor	C06		Disease or Syndrome	ALL	1	0.99881	DTO_05007542	2019	0.808	Q13485
2015	disease	0.01	Digestive System Diseases	ARRB2	0.561	C0009324	Ulcerative Colitis	409	Enzyme modulator	C06		Disease or Syndrome	ALL	1	0.50658	DTO_05007584	2015	0.769	P32121
2017	disease	0.01	Digestive System Diseases	MAF	0.623	C0009324	Ulcerative Colitis	4094	Transcription factor	C06		Disease or Syndrome	ALL	1	0.74382	DTO_05007542	2017	0.769	O75444
2019	disease	0.01	Digestive System Diseases	MAFD1	0.743	C0009324	Ulcerative Colitis	4095		C06		Disease or Syndrome	ALL	1			2019	0.269
2019	disease	0.01	Digestive System Diseases	MAP6	0.578	C0009324	Ulcerative Colitis	4135		C06		Disease or Syndrome	ALL	1	0.39507		2019	0.769	Q96JE9
2018	disease	0.01	Digestive System Diseases	HCG23	1	C0009324	Ulcerative Colitis	414764		C06		Disease or Syndrome	ALL	1			2018	0.038
2018	disease	0.01	Digestive System Diseases	MAZ	0.617	C0009324	Ulcerative Colitis	4150		C06		Disease or Syndrome	ALL	1	0.94363		2018	0.654	P56270
2014	disease	0.01	Digestive System Diseases	MCL1	0.43	C0009324	Ulcerative Colitis	4170	Signaling	C06		Disease or Syndrome	ALL	1	0.96349	DTO_05007599	2014	0.808	Q07820
2018	disease	0.01	Digestive System Diseases	ME1	0.628	C0009324	Ulcerative Colitis	4199	Enzyme	C06		Disease or Syndrome	ALL	1	8.2005e-14	DTO_05007624	2018	0.615	P48163
2014	disease	0.01	Digestive System Diseases	MGAT5	0.638	C0009324	Ulcerative Colitis	4249	Enzyme	C06		Disease or Syndrome	ALL	1	0.99998	DTO_05007624	2014	0.5	Q09328
2017	disease	0.01	Digestive System Diseases	CD99	0.491	C0009324	Ulcerative Colitis	4267		C06		Disease or Syndrome	ALL	1	0.0026127		2017	0.731	P14209
2020	disease	0.01	Digestive System Diseases	ACHE	0.445	C0009324	Ulcerative Colitis	43	Enzyme	C06		Disease or Syndrome	ALL	1	0.99827	DTO_05007624	2020	0.885	P22303
2017	disease	0.01	Digestive System Diseases	MME	0.407	C0009324	Ulcerative Colitis	4311	Enzyme	C06		Disease or Syndrome	ALL	1	1.465e-18	DTO_05007624	2017	0.808	P08473
2003	disease	0.01	Digestive System Diseases	MMP12	0.484	C0009324	Ulcerative Colitis	4321	Enzyme	C06		Disease or Syndrome	ALL	1		DTO_05007624	2003	0.885	P39900
2010	disease	0.01	Digestive System Diseases	MMP13	0.452	C0009324	Ulcerative Colitis	4322	Enzyme	C06		Disease or Syndrome	ALL	1	7.8767e-18	DTO_05007624	2010	0.923	P45452
2011	disease	0.01	Digestive System Diseases	MMP14	0.447	C0009324	Ulcerative Colitis	4323	Enzyme	C06		Disease or Syndrome	ALL	1	0.99522	DTO_05007624	2011	0.769	P50281
1999	disease	0.01	Digestive System Diseases	MNAT1	0.539	C0009324	Ulcerative Colitis	4331	Enzyme modulator	C06		Disease or Syndrome	ALL	1	1.3117e-12	DTO_05007584	1999	0.846	P51948
2020	disease	0.01	Digestive System Diseases	MPG	0.597	C0009324	Ulcerative Colitis	4350	Enzyme	C06		Disease or Syndrome	ALL	1	1.9454e-12	DTO_05007624	2020	0.731	P29372
2013	disease	0.01	Digestive System Diseases	ASMT	0.691	C0009324	Ulcerative Colitis	438		C06		Disease or Syndrome	ALL	1	1.2722e-20		2013	0.346	P46597
2014	disease	0.01	Digestive System Diseases	CALHM6	0.89	C0009324	Ulcerative Colitis	441168		C06		Disease or Syndrome	ALL	1	0.009461		2014	0.192	Q5R3K3
2006	disease	0.01	Digestive System Diseases	XRCC6P5	0.579	C0009324	Ulcerative Colitis	442459		C06		Disease or Syndrome	ALL	1			2006	0.769
2019	disease	0.01	Digestive System Diseases	MIR372	0.593	C0009324	Ulcerative Colitis	442917		C06		Disease or Syndrome	ALL	1			2019	0.615
2019	disease	0.01	Digestive System Diseases	MSH3	0.474	C0009324	Ulcerative Colitis	4437	Nucleic acid binding	C06		Disease or Syndrome	ALL	1	7.4413e-31	DTO_05007557	2019	0.769	P20585
2015	disease	0.01	Digestive System Diseases	MSI1	0.55	C0009324	Ulcerative Colitis	4440		C06		Disease or Syndrome	ALL	1	0.99357		2015	0.615	O43347
2019	disease	0.01	Digestive System Diseases	MT1A	0.537	C0009324	Ulcerative Colitis	4489		C06		Disease or Syndrome	ALL	1	0.0044674		2019	0.808	P04731
2014	disease	0.01	Digestive System Diseases	CYTB	0.529	C0009324	Ulcerative Colitis	4519		C06		Disease or Syndrome	ALL	1			2014	0.808	P00156
2018	disease	0.01	Digestive System Diseases	NUDT1	0.597	C0009324	Ulcerative Colitis	4521	Enzyme	C06		Disease or Syndrome	ALL	1	7.4464e-12	DTO_05007624	2018	0.769	P36639
2016	disease	0.01	Digestive System Diseases	ND4	0.546	C0009324	Ulcerative Colitis	4538	Enzyme	C06		Disease or Syndrome	ALL	1		DTO_05007624	2016	0.769	P03905
2008	disease	0.01	Digestive System Diseases	MTR	0.482	C0009324	Ulcerative Colitis	4548		C06		Disease or Syndrome	ALL	1	2.4301e-12		2008	0.808	Q99707
2006	disease	0.01	Digestive System Diseases	MUC6	0.559	C0009324	Ulcerative Colitis	4588	Enzyme modulator	C06		Disease or Syndrome	ALL	1	2.2123e-39	DTO_05007584	2006	0.615	Q6W4X9
2018	disease	0.01	Digestive System Diseases	MUTYH	0.521	C0009324	Ulcerative Colitis	4595	Enzyme	C06		Disease or Syndrome	ALL	1	1.2619e-18	DTO_05007624	2018	0.769	Q9UIF7
2019	disease	0.01	Digestive System Diseases	MYC	0.344	C0009324	Ulcerative Colitis	4609	Transcription factor	C06		Disease or Syndrome	ALL	1	0.99801	DTO_05007542	2019	0.923	P01106
2019	disease	0.01	Digestive System Diseases	MYCN	0.454	C0009324	Ulcerative Colitis	4613	Transcription factor	C06		Disease or Syndrome	ALL	1	0.88897	DTO_05007542	2019	0.808	P04198
2019	disease	0.01	Digestive System Diseases	ATF3	0.494	C0009324	Ulcerative Colitis	467	Transcription factor	C06		Disease or Syndrome	ALL	1	0.089296	DTO_05007542	2019	0.885	P18847
2019	disease	0.01	Digestive System Diseases	ATF4	0.507	C0009324	Ulcerative Colitis	468		C06		Disease or Syndrome	ALL	1	0.015659		2019	0.769	P18848
2011	disease	0.01	Digestive System Diseases	CEACAM6	0.561	C0009324	Ulcerative Colitis	4680		C06		Disease or Syndrome	ALL	0	1.1884e-06		2011	0.731	P40199
2006	disease	0.01	Digestive System Diseases	NEDD9	0.548	C0009324	Ulcerative Colitis	4739		C06		Disease or Syndrome	ALL	1	0.12634		2006	0.769	Q14511
2011	disease	0.01	Digestive System Diseases	ATOH1	0.633	C0009324	Ulcerative Colitis	474	Enzyme	C06		Disease or Syndrome	ALL	1	0.017833	DTO_05007624	2011	0.5	Q92858
2007	disease	0.01	Digestive System Diseases	NELL1	0.539	C0009324	Ulcerative Colitis	4745	Calcium-binding protein	C06		Disease or Syndrome	ALL	1	8.6694e-12	DTO_05007616	2007	0.731	Q92832
2017	disease	0.01	Digestive System Diseases	NEU1	0.513	C0009324	Ulcerative Colitis	4758	Enzyme	C06		Disease or Syndrome	ALL	1	7.3441e-05	DTO_05007624	2017	0.769	Q99519
2013	disease	0.01	Digestive System Diseases	NFATC2	0.525	C0009324	Ulcerative Colitis	4773	Transcription factor	C06		Disease or Syndrome	ALL	1	0.99995	DTO_05007542	2013	0.731	Q13469
2000	disease	0.01	Digestive System Diseases	NGF	0.391	C0009324	Ulcerative Colitis	4803	Signaling	C06		Disease or Syndrome	ALL	1	0.82026	DTO_05007599	2000	0.885	P01138
2017	disease	0.01	Digestive System Diseases	NPR1	0.608	C0009324	Ulcerative Colitis	4881	Kinase	C06		Disease or Syndrome	ALL	1	0.00029303	DTO_03300101	2017	0.654	P16066
2009	disease	0.01	Digestive System Diseases	NT5E	0.436	C0009324	Ulcerative Colitis	4907	Enzyme	C06		Disease or Syndrome	ALL	1	2.2881e-11	DTO_05007624	2009	0.885	P21589
2003	disease	0.01	Digestive System Diseases	NTF3	0.519	C0009324	Ulcerative Colitis	4908	Signaling	C06		Disease or Syndrome	ALL	1	0.93201	DTO_05007599	2003	0.808	P20783
2019	disease	0.01	Digestive System Diseases	NTRK1	0.422	C0009324	Ulcerative Colitis	4914	Kinase	C06		Disease or Syndrome	ALL	1	1.9568e-06	DTO_03300101	2019	0.808	P04629
2019	disease	0.01	Digestive System Diseases	RBMXL1	0.805	C0009324	Ulcerative Colitis	494115		C06		Disease or Syndrome	ALL	1	0.029284		2019	0.308	Q96E39
2019	disease	0.01	Digestive System Diseases	MIR422A	0.653	C0009324	Ulcerative Colitis	494334		C06		Disease or Syndrome	ALL	1			2019	0.538
2018	disease	0.01	Digestive System Diseases	OGG1	0.453	C0009324	Ulcerative Colitis	4968		C06		Disease or Syndrome	ALL	1	3.9314e-12		2018	0.808	O15527
2018	disease	0.01	Digestive System Diseases	ORM2	0.722	C0009324	Ulcerative Colitis	5005		C06		Disease or Syndrome	ALL	1	2.0003e-06		2018	0.462	P19652
2009	disease	0.01	Digestive System Diseases	P4HB	0.488	C0009324	Ulcerative Colitis	5034		C06		Disease or Syndrome	ALL	1	0.99662		2009	0.808	P07237
2004	disease	0.01	Digestive System Diseases	DEFB104B	0.638	C0009324	Ulcerative Colitis	503618		C06		Disease or Syndrome	ALL	1	0.33176		2004	0.692	Q8WTQ1
2006	disease	0.01	Digestive System Diseases	RRM2B	0.527	C0009324	Ulcerative Colitis	50484	Enzyme	C06		Disease or Syndrome	ALL	1	0.002357	DTO_05007624	2006	0.769	Q7LG56
2014	disease	0.01	Digestive System Diseases	CD207	0.631	C0009324	Ulcerative Colitis	50489	Receptor	C06		Disease or Syndrome	ALL	1	2.8182e-06	DTO_05007575	2014	0.692	Q9UJ71
2018	disease	0.01	Digestive System Diseases	PRDX1	0.485	C0009324	Ulcerative Colitis	5052	Enzyme	C06		Disease or Syndrome	ALL	1	7.6959e-10	DTO_05007624	2018	0.846	Q06830
2003	disease	0.01	Digestive System Diseases	SERPINE1	0.359	C0009324	Ulcerative Colitis	5054	Enzyme modulator	C06		Disease or Syndrome	ALL	1	0.043609	DTO_05007584	2003	0.885	P05121
2015	disease	0.01	Digestive System Diseases	PRKN	0.431	C0009324	Ulcerative Colitis	5071	Enzyme	C06		Disease or Syndrome	ALL	1	6.9346e-07	DTO_05007624	2015	0.846	O60260
2008	disease	0.01	Digestive System Diseases	F11R	0.542	C0009324	Ulcerative Colitis	50848		C06		Disease or Syndrome	ALL	1	1.8487e-05		2008	0.731	Q9Y624
2012	disease	0.01	Digestive System Diseases	CLEC4A	0.792	C0009324	Ulcerative Colitis	50856	Receptor	C06		Disease or Syndrome	ALL	1	4.1872e-05	DTO_05007575	2012	0.269	Q9UMR7
1998	disease	0.01	Digestive System Diseases	ASCC1	0.495	C0009324	Ulcerative Colitis	51008		C06		Disease or Syndrome	ALL	1	2.6051e-14		1998	0.846	Q8N9N2
2009	disease	0.01	Digestive System Diseases	DERL2	0.617	C0009324	Ulcerative Colitis	51009	Receptor	C06		Disease or Syndrome	ALL	1	0.9574	DTO_05007575	2009	0.615	Q9GZP9
1996	disease	0.01	Digestive System Diseases	PCNA	0.382	C0009324	Ulcerative Colitis	5111	Nucleic acid binding	C06		Disease or Syndrome	ALL	1	0.97606	DTO_05007557	1996	0.846	P12004
2017	disease	0.01	Digestive System Diseases	ANGPTL4	0.498	C0009324	Ulcerative Colitis	51129	Signaling	C06		Disease or Syndrome	ALL	1	2.3089e-11	DTO_05007599	2017	0.731	Q9BY76
2018	disease	0.01	Digestive System Diseases	DCTN4	0.472	C0009324	Ulcerative Colitis	51164		C06		Disease or Syndrome	ALL	1	0.73221		2018	0.846	Q9UJW0
2019	disease	0.01	Digestive System Diseases	AADAT	0.76	C0009324	Ulcerative Colitis	51166	Enzyme	C06		Disease or Syndrome	ALL	1	0.14641	DTO_05007624	2019	0.269	Q8N5Z0
2008	disease	0.01	Digestive System Diseases	CLDN18	0.628	C0009324	Ulcerative Colitis	51208	Cell-cell junction	C06		Disease or Syndrome	ALL	1	0.0001865	DTO_05007527	2008	0.346	P56856
1999	disease	0.01	Digestive System Diseases	NT5C3A	0.593	C0009324	Ulcerative Colitis	51251	Enzyme	C06		Disease or Syndrome	ALL	1	0.015053	DTO_05007624	1999	0.692	Q9H0P0
2016	disease	0.01	Digestive System Diseases	TLR7	0.464	C0009324	Ulcerative Colitis	51284		C06		Disease or Syndrome	ALL	1	0.97912		2016	0.885	Q9NYK1
2009	disease	0.01	Digestive System Diseases	TLR8	0.543	C0009324	Ulcerative Colitis	51311		C06		Disease or Syndrome	ALL	1	0.32401		2009	0.769	Q9NR97
2009	disease	0.01	Digestive System Diseases	PDCD1	0.402	C0009324	Ulcerative Colitis	5133		C06		Disease or Syndrome	ALL	0	0.41706		2009	0.846	Q15116
2019	disease	0.01	Digestive System Diseases	CHST15	0.647	C0009324	Ulcerative Colitis	51363		C06		Disease or Syndrome	ALL	1	3.5249e-05		2019	0.346	Q7LFX5
2016	disease	0.01	Digestive System Diseases	POP5	0.839	C0009324	Ulcerative Colitis	51367		C06		Disease or Syndrome	ALL	1	4.142e-07		2016	0.269	Q969H6
2018	disease	0.01	Digestive System Diseases	TRPV2	0.581	C0009324	Ulcerative Colitis	51393	Ion channel	C06		Disease or Syndrome	ALL	1	7.9184e-13	DTO_01300327	2018	0.615	Q9Y5S1
2019	disease	0.01	Digestive System Diseases	PDE4A	0.523	C0009324	Ulcerative Colitis	5141		C06		Disease or Syndrome	ALL	1	0.98167		2019	0.846	P27815
2012	disease	0.01	Digestive System Diseases	MAGEC2	0.656	C0009324	Ulcerative Colitis	51438	Cell adhesion	C06		Disease or Syndrome	ALL	1		DTO_05007620	2012	0.5	Q9UBF1
2005	disease	0.01	Digestive System Diseases	ISYNA1	0.51	C0009324	Ulcerative Colitis	51477		C06		Disease or Syndrome	ALL	1	2.4934e-05		2005	0.769	Q9NPH2
2018	disease	0.01	Digestive System Diseases	CHMP5	0.751	C0009324	Ulcerative Colitis	51510	Transporter	C06		Disease or Syndrome	ALL	1	0.0066514	DTO_05007405	2018	0.192	Q9NZZ3
2015	disease	0.01	Digestive System Diseases	NCKIPSD	0.612	C0009324	Ulcerative Colitis	51517		C06		Disease or Syndrome	ALL	1	0.00022309		2015	0.577	Q9NZQ3
2019	disease	0.01	Digestive System Diseases	LARS1	0.678	C0009324	Ulcerative Colitis	51520		C06		Disease or Syndrome	ALL	1	8.2142e-09		2019	0.577	Q9P2J5
2007	disease	0.01	Digestive System Diseases	SF3B6	0.544	C0009324	Ulcerative Colitis	51639		C06		Disease or Syndrome	ALL	0	0.58902		2007	0.808	Q9Y3B4
2007	disease	0.01	Digestive System Diseases	SERPINF1	0.46	C0009324	Ulcerative Colitis	5176	Enzyme modulator	C06		Disease or Syndrome	ALL	1	7.8044e-08	DTO_05007584	2007	0.846	P36955
2017	disease	0.01	Digestive System Diseases	PF4	0.522	C0009324	Ulcerative Colitis	5196	Signaling	C06		Disease or Syndrome	ALL	1	0.043062	DTO_05007599	2017	0.846	P02776
1989	disease	0.01	Digestive System Diseases	PGA5	0.78	C0009324	Ulcerative Colitis	5222	Enzyme	C06		Disease or Syndrome	ALL	1	4.6125e-10	DTO_05007624	1989	0.308	P0DJD9
2010	disease	0.01	Digestive System Diseases	PGD	0.576	C0009324	Ulcerative Colitis	5226	Enzyme	C06		Disease or Syndrome	ALL	1	0.98788	DTO_05007624	2010	0.769	P52209
2018	disease	0.01	Digestive System Diseases	SERPINE2	0.592	C0009324	Ulcerative Colitis	5270	Enzyme modulator	C06		Disease or Syndrome	ALL	1	0.7299	DTO_05007584	2018	0.692	P07093
2018	disease	0.01	Digestive System Diseases	PIK3R1	0.477	C0009324	Ulcerative Colitis	5295	Kinase	C06		Disease or Syndrome	ALL	1	0.99978	DTO_03300101	2018	0.885	P27986
2018	disease	0.01	Digestive System Diseases	TM6SF2	0.638	C0009324	Ulcerative Colitis	53345		C06		Disease or Syndrome	ALL	1	3.6097e-05		2018	0.462	Q9BZW4
2004	disease	0.01	Digestive System Diseases	PLEK	0.588	C0009324	Ulcerative Colitis	5341	Cellular structure	C06		Disease or Syndrome	ALL	0	0.001067	DTO_05007530	2004	0.731	P08567
2018	disease	0.01	Digestive System Diseases	S1PR5	0.716	C0009324	Ulcerative Colitis	53637	G-protein coupled receptor	C06		Disease or Syndrome	ALL	1	0.15713	DTO_02300001	2018	0.462	Q9H228
2009	disease	0.01	Digestive System Diseases	P2RY13	0.821	C0009324	Ulcerative Colitis	53829	G-protein coupled receptor	C06		Disease or Syndrome	ALL	1	0.00030364	DTO_02300001	2009	0.154	Q9BPV8
2010	disease	0.01	Digestive System Diseases	BRWD1	0.839	C0009324	Ulcerative Colitis	54014		C06		Disease or Syndrome	ALL	1	1		2010	0.192	Q9NSI6
2017	disease	0.01	Digestive System Diseases	PNN	0.638	C0009324	Ulcerative Colitis	5411		C06		Disease or Syndrome	ALL	1	0.11262		2017	0.577	Q9H307
2010	disease	0.01	Digestive System Diseases	TERF2IP	0.548	C0009324	Ulcerative Colitis	54386		C06		Disease or Syndrome	ALL	1	2.6683e-05		2010	0.731	Q9NYB0
2016	disease	0.01	Digestive System Diseases	POMC	0.356	C0009324	Ulcerative Colitis	5443		C06		Disease or Syndrome	ALL	1	0.00011658		2016	0.846	P01189
2016	disease	0.01	Digestive System Diseases	TOLLIP	0.65	C0009324	Ulcerative Colitis	54472		C06		Disease or Syndrome	ALL	1	0.081141		2016	0.462	Q9H0E2
2010	disease	0.01	Digestive System Diseases	SMOX	0.603	C0009324	Ulcerative Colitis	54498		C06		Disease or Syndrome	ALL	1	0.39964		2010	0.769	Q9NWM0
2019	disease	0.01	Digestive System Diseases	RBM47	0.729	C0009324	Ulcerative Colitis	54502		C06		Disease or Syndrome	ALL	1	0.98493		2019	0.308	A0AV96
2018	disease	0.01	Digestive System Diseases	DDIT4	0.576	C0009324	Ulcerative Colitis	54541		C06		Disease or Syndrome	ALL	1	0.00068309		2018	0.769	Q9NX09
2005	disease	0.01	Digestive System Diseases	UGT1A7	0.55	C0009324	Ulcerative Colitis	54577		C06		Disease or Syndrome	ALL	1	8.6636e-14		2005	0.692	Q9HAW7
2012	disease	0.01	Digestive System Diseases	UGT1A1	0.464	C0009324	Ulcerative Colitis	54658		C06		Disease or Syndrome	ALL	1	3.2577e-06		2012	0.769	P22309
2017	disease	0.01	Digestive System Diseases	IL17RD	0.617	C0009324	Ulcerative Colitis	54756		C06		Disease or Syndrome	ALL	1	1.053e-06		2017	0.654	Q8NFM7
2015	disease	0.01	Digestive System Diseases	AFTPH	1	C0009324	Ulcerative Colitis	54812		C06		Disease or Syndrome	ALL	1	0.99997		2015	0.038	Q6ULP2
2018	disease	0.01	Digestive System Diseases	NXPE4	0.89	C0009324	Ulcerative Colitis	54827		C06		Disease or Syndrome	ALL	1	6.8642e-16		2018	0.077	Q6UWF7
2013	disease	0.01	Digestive System Diseases	BEST2	0.839	C0009324	Ulcerative Colitis	54831	Ion channel	C06		Disease or Syndrome	ALL	1	1.5229e-13	DTO_01300327	2013	0.115	Q8NFU1
2018	disease	0.01	Digestive System Diseases	CASZ1	0.553	C0009324	Ulcerative Colitis	54897	Transcription factor	C06		Disease or Syndrome	ALL	1	1	DTO_05007542	2018	0.731	Q86V15
2018	disease	0.01	Digestive System Diseases	MKS1	0.505	C0009324	Ulcerative Colitis	54903	Extracellular structure	C06		Disease or Syndrome	ALL	1	3.3768e-16	DTO_05007621	2018	0.769	Q9NXB0
2019	disease	0.01	Digestive System Diseases	MARCHF1	0.54	C0009324	Ulcerative Colitis	55016		C06		Disease or Syndrome	ALL	1	0.0086782		2019	0.808	Q8TCQ1
2012	disease	0.01	Digestive System Diseases	RAVER2	0.821	C0009324	Ulcerative Colitis	55225	Nucleic acid binding	C06		Disease or Syndrome	ALL	1	1.5171e-08	DTO_05007557	2012	0.154	Q9HCJ3
2017	disease	0.01	Digestive System Diseases	IMPACT	0.593	C0009324	Ulcerative Colitis	55364		C06		Disease or Syndrome	ALL	1	4.8274e-08		2017	0.808	Q9P2X3
2018	disease	0.01	Digestive System Diseases	MIR429	0.544	C0009324	Ulcerative Colitis	554210		C06		Disease or Syndrome	ALL	1			2018	0.731
2018	disease	0.01	Digestive System Diseases	MIR448	0.61	C0009324	Ulcerative Colitis	554212		C06		Disease or Syndrome	ALL	1			2018	0.615
2018	disease	0.01	Digestive System Diseases	MIR449A	0.57	C0009324	Ulcerative Colitis	554213		C06		Disease or Syndrome	ALL	1			2018	0.731
2018	disease	0.01	Digestive System Diseases	PREP	0.576	C0009324	Ulcerative Colitis	5550	Enzyme	C06		Disease or Syndrome	ALL	1	0.08025	DTO_05007624	2018	0.731	P48147
2018	disease	0.01	Digestive System Diseases	IL17RB	0.601	C0009324	Ulcerative Colitis	55540		C06		Disease or Syndrome	ALL	1	4.4601e-11		2018	0.808	Q9NRM6
2008	disease	0.01	Digestive System Diseases	FERMT1	0.599	C0009324	Ulcerative Colitis	55612		C06		Disease or Syndrome	ALL	1	2.9163e-11		2008	0.577	Q9BQL6
2017	disease	0.01	Digestive System Diseases	PRKAR1A	0.401	C0009324	Ulcerative Colitis	5573		C06		Disease or Syndrome	ALL	1	0.99985		2017	0.846	P10644
2020	disease	0.01	Digestive System Diseases	ST6GALNAC1	0.682	C0009324	Ulcerative Colitis	55808		C06		Disease or Syndrome	ALL	1	1.3809e-11		2020	0.346	Q9NSC7
2007	disease	0.01	Digestive System Diseases	SELENOS	0.628	C0009324	Ulcerative Colitis	55829		C06		Disease or Syndrome	ALL	1	1.4301e-09		2007	0.615	Q9BQE4
2020	disease	0.01	Digestive System Diseases	LANCL2	0.805	C0009324	Ulcerative Colitis	55915		C06		Disease or Syndrome	ALL	1	0.3128		2020	0.231	Q9NS86
2017	disease	0.01	Digestive System Diseases	MAPK3	0.379	C0009324	Ulcerative Colitis	5595	Kinase	C06		Disease or Syndrome	ALL	1	0.036884	DTO_03300101	2017	0.885	P27361
2004	disease	0.01	Digestive System Diseases	NSFL1C	0.76	C0009324	Ulcerative Colitis	55968	Transporter	C06		Disease or Syndrome	ALL	0	0.049492	DTO_05007405	2004	0.308	Q9UNZ2
2018	disease	0.01	Digestive System Diseases	MAPK8	0.397	C0009324	Ulcerative Colitis	5599	Kinase	C06		Disease or Syndrome	ALL	1	0.99823	DTO_03300101	2018	0.885	P45983
2017	disease	0.01	Digestive System Diseases	MAPK9	0.561	C0009324	Ulcerative Colitis	5601	Kinase	C06		Disease or Syndrome	ALL	1	0.069738	DTO_03300101	2017	0.731	P45984
2012	disease	0.01	Digestive System Diseases	MAP2K2	0.534	C0009324	Ulcerative Colitis	5605	Kinase	C06		Disease or Syndrome	ALL	1	0.96673	DTO_03300101	2012	0.731	P36507
2019	disease	0.01	Digestive System Diseases	KYAT3	0.76	C0009324	Ulcerative Colitis	56267	Enzyme	C06		Disease or Syndrome	ALL	1	7.1258e-16	DTO_05007624	2019	0.269	Q6YP21
2008	disease	0.01	Digestive System Diseases	PARD3	0.608	C0009324	Ulcerative Colitis	56288		C06		Disease or Syndrome	ALL	1	0.95577		2008	0.615	Q8TEW0
2017	disease	0.01	Digestive System Diseases	HTRA1	0.532	C0009324	Ulcerative Colitis	5654	Enzyme	C06		Disease or Syndrome	ALL	1	0.00049201	DTO_05007624	2017	0.692	Q92743
2015	disease	0.01	Digestive System Diseases	PANX2	0.736	C0009324	Ulcerative Colitis	56666	Ion channel	C06		Disease or Syndrome	ALL	1	4.4188e-06	DTO_01300327	2015	0.5	Q96RD6
2006	disease	0.01	Digestive System Diseases	MUC13	0.633	C0009324	Ulcerative Colitis	56667		C06		Disease or Syndrome	ALL	1	0.0024356		2006	0.5	Q9H3R2
2019	disease	0.01	Digestive System Diseases	SUCNR1	0.647	C0009324	Ulcerative Colitis	56670	G-protein coupled receptor	C06		Disease or Syndrome	ALL	1	0.00076877	DTO_02300001	2019	0.577	Q9BXA5
1988	disease	0.01	Digestive System Diseases	PSG2	0.492	C0009324	Ulcerative Colitis	5670		C06		Disease or Syndrome	ALL	1	1.382e-30		1988	0.731	P11465
2017	disease	0.01	Digestive System Diseases	PSMA7	0.659	C0009324	Ulcerative Colitis	5688		C06		Disease or Syndrome	ALL	1	0.98768		2017	0.462	O14818
2013	disease	0.01	Digestive System Diseases	LGALS14	0.695	C0009324	Ulcerative Colitis	56891	Signaling	C06		Disease or Syndrome	ALL	1	0.0002747	DTO_05007599	2013	0.423	Q8TCE9
2017	disease	0.01	Digestive System Diseases	ANKS1B	0.686	C0009324	Ulcerative Colitis	56899	Receptor	C06		Disease or Syndrome	ALL	1	0.99998	DTO_05007575	2017	0.423	Q7Z6G8
2017	disease	0.01	Digestive System Diseases	LXN	0.633	C0009324	Ulcerative Colitis	56925		C06		Disease or Syndrome	ALL	1	1.8254e-06		2017	0.615	Q9BS40
2019	disease	0.01	Digestive System Diseases	CHPT1	0.474	C0009324	Ulcerative Colitis	56994	Enzyme	C06		Disease or Syndrome	ALL	1	0.00024252	DTO_05007624	2019	0.846	Q8WUD6
2019	disease	0.01	Digestive System Diseases	ACKR3	0.428	C0009324	Ulcerative Colitis	57007	G-protein coupled receptor	C06		Disease or Syndrome	ALL	1	0.39134	DTO_02300001	2019	0.885	P25106
2015	disease	0.01	Digestive System Diseases	AKR1B10	0.546	C0009324	Ulcerative Colitis	57016	Enzyme	C06		Disease or Syndrome	ALL	1	7.5723e-09	DTO_05007624	2015	0.769	O60218
2013	disease	0.01	Digestive System Diseases	TIGAR	0.599	C0009324	Ulcerative Colitis	57103		C06		Disease or Syndrome	ALL	1	0.7348		2013	0.692	Q9NQ88
2009	disease	0.01	Digestive System Diseases	LYRM4	0.736	C0009324	Ulcerative Colitis	57128		C06		Disease or Syndrome	ALL	1	0.19951		2009	0.385	Q9HD34
2015	disease	0.01	Digestive System Diseases	SLURP1	0.56	C0009324	Ulcerative Colitis	57152		C06		Disease or Syndrome	ALL	1	0.25934		2015	0.654	P55000
2007	disease	0.01	Digestive System Diseases	PTEN	0.305	C0009324	Ulcerative Colitis	5728	Enzyme	C06		Disease or Syndrome	ALL	1	0.25651	DTO_05007624	2007	0.923	P60484
2011	disease	0.01	Digestive System Diseases	AICDA	0.463	C0009324	Ulcerative Colitis	57379	Enzyme	C06		Disease or Syndrome	ALL	0	9.2098e-06	DTO_05007624	2011	0.885	Q9GZX7
2006	disease	0.01	Digestive System Diseases	SCYL1	0.582	C0009324	Ulcerative Colitis	57410	Kinase	C06		Disease or Syndrome	ALL	1	2.5187e-08	DTO_03300101	2006	0.769	Q96KG9
2019	disease	0.01	Digestive System Diseases	MIR323B	0.722	C0009324	Ulcerative Colitis	574410		C06		Disease or Syndrome	ALL	1			2019	0.462
2017	disease	0.01	Digestive System Diseases	MIR490	0.588	C0009324	Ulcerative Colitis	574443		C06		Disease or Syndrome	ALL	1			2017	0.538
2018	disease	0.01	Digestive System Diseases	MIR495	0.573	C0009324	Ulcerative Colitis	574453		C06		Disease or Syndrome	ALL	1			2018	0.654
2018	disease	0.01	Digestive System Diseases	RPTOR	0.628	C0009324	Ulcerative Colitis	57521		C06		Disease or Syndrome	ALL	1	1		2018	0.692	Q8N122
2019	disease	0.01	Digestive System Diseases	CGN	0.931	C0009324	Ulcerative Colitis	57530		C06		Disease or Syndrome	ALL	1	1.8942e-31		2019	0.115	Q9P2M7
2015	disease	0.01	Digestive System Diseases	MIB1	0.438	C0009324	Ulcerative Colitis	57534	Enzyme	C06		Disease or Syndrome	ALL	1	3.3574e-88	DTO_05007624	2015	0.769	Q86YT6
2016	disease	0.01	Digestive System Diseases	KIAA1614	1	C0009324	Ulcerative Colitis	57710	Cell-cell junction	C06		Disease or Syndrome	ALL	1	1.1531e-15	DTO_05007527	2016	0.038	Q5VZ46
2018	disease	0.01	Digestive System Diseases	PTPN4	0.633	C0009324	Ulcerative Colitis	5775		C06		Disease or Syndrome	ALL	1	0.99663		2018	0.538	P29074
2013	disease	0.01	Digestive System Diseases	PTPN6	0.485	C0009324	Ulcerative Colitis	5777		C06		Disease or Syndrome	ALL	1	0.99999		2013	0.769	P29350
2011	disease	0.01	Digestive System Diseases	ZNF410	0.585	C0009324	Ulcerative Colitis	57862	Transcription factor	C06		Disease or Syndrome	ALL	0	0.35337	DTO_05007542	2011	0.769	Q86VK4
2017	disease	0.01	Digestive System Diseases	PTX3	0.457	C0009324	Ulcerative Colitis	5806		C06		Disease or Syndrome	ALL	1	6.9827e-05		2017	0.808	P26022
2000	disease	0.01	Digestive System Diseases	BAX	0.417	C0009324	Ulcerative Colitis	581	Signaling	C06		Disease or Syndrome	ALL	1	0.31746	DTO_05007599	2000	0.885	Q07812
2014	disease	0.01	Digestive System Diseases	CXCL16	0.502	C0009324	Ulcerative Colitis	58191	Signaling	C06		Disease or Syndrome	ALL	1	3.4546e-05	DTO_05007599	2014	0.769	Q9H2A7
2017	disease	0.01	Digestive System Diseases	ZNF77	0.861	C0009324	Ulcerative Colitis	58492	Transcription factor	C06		Disease or Syndrome	ALL	1	0.004558	DTO_05007542	2017	0.192	Q15935
2014	disease	0.01	Digestive System Diseases	RAD51	0.447	C0009324	Ulcerative Colitis	5888		C06		Disease or Syndrome	ALL	1	0.026578		2014	0.846	Q06609
2010	disease	0.01	Digestive System Diseases	RAP1A	0.502	C0009324	Ulcerative Colitis	5906	Enzyme modulator	C06		Disease or Syndrome	ALL	1	0.62227	DTO_05007584	2010	0.808	P62834
2014	disease	0.01	Digestive System Diseases	RARRES2	0.519	C0009324	Ulcerative Colitis	5919		C06		Disease or Syndrome	ALL	1	2.716e-05		2014	0.731	Q99969
2011	disease	0.01	Digestive System Diseases	PLAAT4	0.5	C0009324	Ulcerative Colitis	5920		C06		Disease or Syndrome	ALL	1	1.2234e-07		2011	0.808	Q9UL19
2019	disease	0.01	Digestive System Diseases	ACE2	0.477	C0009324	Ulcerative Colitis	59272	Enzyme	C06		Disease or Syndrome	ALL	1	0.99769	DTO_05007624	2019	0.769	Q9BYF1
2017	disease	0.01	Digestive System Diseases	BCKDHA	0.695	C0009324	Ulcerative Colitis	593		C06		Disease or Syndrome	ALL	1	9.8243e-09		2017	0.423	P12694
2018	disease	0.01	Digestive System Diseases	TRPV4	0.457	C0009324	Ulcerative Colitis	59341	Ion channel	C06		Disease or Syndrome	ALL	1	2.237e-16	DTO_01300327	2018	0.808	Q9HBA0
2019	disease	0.01	Digestive System Diseases	GNB4	0.751	C0009324	Ulcerative Colitis	59345	Enzyme	C06		Disease or Syndrome	ALL	1	0.0023672	DTO_05007624	2019	0.346	Q9HAV0
2018	disease	0.01	Digestive System Diseases	UPF1	0.663	C0009324	Ulcerative Colitis	5976	Enzyme	C06		Disease or Syndrome	ALL	1	1	DTO_05007624	2018	0.615	Q92900
2016	disease	0.01	Digestive System Diseases	BCL3	0.541	C0009324	Ulcerative Colitis	602		C06		Disease or Syndrome	ALL	1	0.98871		2016	0.731	P20749
2019	disease	0.01	Digestive System Diseases	RNASE2	0.621	C0009324	Ulcerative Colitis	6036		C06		Disease or Syndrome	ALL	1			2019	0.692	P10153
2019	disease	0.01	Digestive System Diseases	RNASE3	0.49	C0009324	Ulcerative Colitis	6037		C06		Disease or Syndrome	ALL	1			2019	0.808	P12724
2019	disease	0.01	Digestive System Diseases	IGAN1	0.524	C0009324	Ulcerative Colitis	60498		C06		Disease or Syndrome	ALL	0			2019	0.808
2015	disease	0.01	Digestive System Diseases	LDAH	0.839	C0009324	Ulcerative Colitis	60526		C06		Disease or Syndrome	ALL	1	0.00035525		2015	0.231	Q9H6V9
2009	disease	0.01	Digestive System Diseases	RNU1-4	0.626	C0009324	Ulcerative Colitis	6060		C06		Disease or Syndrome	ALL	1			2009	0.577
2010	disease	0.01	Digestive System Diseases	TNFRSF17	0.588	C0009324	Ulcerative Colitis	608	Receptor	C06		Disease or Syndrome	ALL	1	1.3715e-06	DTO_05007575	2010	0.692	Q02223
2019	disease	0.01	Digestive System Diseases	RPGR	0.536	C0009324	Ulcerative Colitis	6103		C06		Disease or Syndrome	ALL	1	0.99804		2019	0.692	Q92834
2016	disease	0.01	Digestive System Diseases	RPLP2	0.805	C0009324	Ulcerative Colitis	6181		C06		Disease or Syndrome	ALL	1	0.66744		2016	0.192	P05387
2019	disease	0.01	Digestive System Diseases	RPS19	0.48	C0009324	Ulcerative Colitis	6223	Nucleic acid binding	C06		Disease or Syndrome	ALL	1	0.92111	DTO_05007557	2019	0.846	P39019
2009	disease	0.01	Digestive System Diseases	S100A12	0.488	C0009324	Ulcerative Colitis	6283	Calcium-binding protein	C06		Disease or Syndrome	ALL	1	0.48234	DTO_05007616	2009	0.846	P80511
2014	disease	0.01	Digestive System Diseases	SLC22A23	0.769	C0009324	Ulcerative Colitis	63027	Transporter	C06		Disease or Syndrome	ALL	1	0.82731	DTO_05007405	2014	0.269	A1A5C7
1992	disease	0.01	Digestive System Diseases	SAT1	0.539	C0009324	Ulcerative Colitis	6303		C06		Disease or Syndrome	ALL	1	0.8706		1992	0.808	P21673
2004	disease	0.01	Digestive System Diseases	CLEC11A	0.633	C0009324	Ulcerative Colitis	6320	Extracellular structure	C06		Disease or Syndrome	ALL	0	0.00038003	DTO_05007621	2004	0.577	Q9Y240
2004	disease	0.01	Digestive System Diseases	SCNN1B	0.628	C0009324	Ulcerative Colitis	6338	Ion channel	C06		Disease or Syndrome	ALL	1	5.7545e-08	DTO_01300327	2004	0.577	P51168
2004	disease	0.01	Digestive System Diseases	SCNN1G	0.633	C0009324	Ulcerative Colitis	6340	Ion channel	C06		Disease or Syndrome	ALL	1	0.48199	DTO_01300327	2004	0.577	P51170
2013	disease	0.01	Digestive System Diseases	CCL4	0.466	C0009324	Ulcerative Colitis	6351	Signaling	C06		Disease or Syndrome	ALL	1	0.24134	DTO_05007599	2013	0.923	P13236;Q8NHW4
2014	disease	0.01	Digestive System Diseases	CXCL6	0.582	C0009324	Ulcerative Colitis	6372	Signaling	C06		Disease or Syndrome	ALL	1	2.7101e-09	DTO_05007599	2014	0.692	P80162
2016	disease	0.01	Digestive System Diseases	FAM217B	0.931	C0009324	Ulcerative Colitis	63939		C06		Disease or Syndrome	ALL	1			2016	0.115	Q9NTX9
2009	disease	0.01	Digestive System Diseases	SELE	0.447	C0009324	Ulcerative Colitis	6401		C06		Disease or Syndrome	ALL	1	7.9058e-10		2009	0.808	P16581
2018	disease	0.01	Digestive System Diseases	SELPLG	0.564	C0009324	Ulcerative Colitis	6404		C06		Disease or Syndrome	ALL	1	0.1768		2018	0.692	Q14242
2020	disease	0.01	Digestive System Diseases	SETMAR	0.617	C0009324	Ulcerative Colitis	6419	Epigenetic regulator	C06		Disease or Syndrome	ALL	1	0.00010188	DTO_05007378	2020	0.692	Q53H47
2020	disease	0.01	Digestive System Diseases	ABCG5	0.592	C0009324	Ulcerative Colitis	64240	Transporter	C06		Disease or Syndrome	ALL	1	3.081e-21	DTO_05007405	2020	0.577	Q9H222
2010	disease	0.01	Digestive System Diseases	ARHGEF28	0.615	C0009324	Ulcerative Colitis	64283		C06		Disease or Syndrome	ALL	1	8.1044e-21		2010	0.423	Q8N1W1
2008	disease	0.01	Digestive System Diseases	HHIP	0.55	C0009324	Ulcerative Colitis	64399		C06		Disease or Syndrome	ALL	1	0.95436		2008	0.654	Q96QV1
2018	disease	0.01	Digestive System Diseases	SGK1	0.506	C0009324	Ulcerative Colitis	6446	Kinase	C06		Disease or Syndrome	ALL	1	0.0023046	DTO_03300101	2018	0.769	O00141
2001	disease	0.01	Digestive System Diseases	H3P16	0.705	C0009324	Ulcerative Colitis	644914		C06		Disease or Syndrome	ALL	1			2001	0.346
2018	disease	0.01	Digestive System Diseases	NUCKS1	0.691	C0009324	Ulcerative Colitis	64710		C06		Disease or Syndrome	ALL	1	0.96937		2018	0.5	Q9H1E3
2019	disease	0.01	Digestive System Diseases	NORAD	0.631	C0009324	Ulcerative Colitis	647979		C06		Disease or Syndrome	ALL	1			2019	0.462
2003	disease	0.01	Digestive System Diseases	IL25	0.529	C0009324	Ulcerative Colitis	64806		C06		Disease or Syndrome	ALL	1	0.00092347		2003	0.846	Q9H293
2019	disease	0.01	Digestive System Diseases	PINK1	0.516	C0009324	Ulcerative Colitis	65018	Kinase	C06		Disease or Syndrome	ALL	1	1.8749e-10	DTO_03300101	2019	0.769	Q9BXM7
2019	disease	0.01	Digestive System Diseases	SLC1A5	0.587	C0009324	Ulcerative Colitis	6510	Transporter	C06		Disease or Syndrome	ALL	1	0.16869	DTO_05007405	2019	0.577	Q15758
2015	disease	0.01	Digestive System Diseases	SLC3A2	0.565	C0009324	Ulcerative Colitis	6520	Transporter	C06		Disease or Syndrome	ALL	1	4.2163e-08	DTO_05007405	2015	0.731	P08195
2017	disease	0.01	Digestive System Diseases	ZNF649	1	C0009324	Ulcerative Colitis	65251	Transcription factor	C06		Disease or Syndrome	ALL	1	0.073744	DTO_05007542	2017	0.038	Q9BS31
2017	disease	0.01	Digestive System Diseases	CXADRP1	0.463	C0009324	Ulcerative Colitis	653108		C06		Disease or Syndrome	ALL	1			2017	0.846
2011	disease	0.01	Digestive System Diseases	SLC9A1	0.55	C0009324	Ulcerative Colitis	6548	Transporter	C06		Disease or Syndrome	ALL	1	0.79049	DTO_05007405	2011	0.731	P19634
2012	disease	0.01	Digestive System Diseases	BMP7	0.498	C0009324	Ulcerative Colitis	655	Signaling	C06		Disease or Syndrome	ALL	1	0.12727	DTO_05007599	2012	0.769	P18075
2012	disease	0.01	Digestive System Diseases	SLC16A1	0.499	C0009324	Ulcerative Colitis	6566	Transporter	C06		Disease or Syndrome	ALL	1	0.00073565	DTO_05007405	2012	0.846	P53985
2010	disease	0.01	Digestive System Diseases	SMO	0.489	C0009324	Ulcerative Colitis	6608	G-protein coupled receptor	C06		Disease or Syndrome	ALL	1	4.2771e-07	DTO_02300001	2010	0.731	Q99835
2019	disease	0.01	Digestive System Diseases	SMPD1	0.499	C0009324	Ulcerative Colitis	6609	Enzyme	C06		Disease or Syndrome	ALL	1	3.8932e-10	DTO_05007624	2019	0.885	P17405
2004	disease	0.01	Digestive System Diseases	H3P37	0.78	C0009324	Ulcerative Colitis	664611		C06		Disease or Syndrome	ALL	0			2004	0.269
2012	disease	0.01	Digestive System Diseases	SP1	0.493	C0009324	Ulcerative Colitis	6667	Nucleic acid binding	C06		Disease or Syndrome	ALL	1	0.99997	DTO_05007557	2012	0.769	P08047
2017	disease	0.01	Digestive System Diseases	SPG7	0.436	C0009324	Ulcerative Colitis	6687	Enzyme	C06		Disease or Syndrome	ALL	1	1.9683e-36	DTO_05007624	2017	0.885	Q9UQ90
2019	disease	0.01	Digestive System Diseases	SPN	0.563	C0009324	Ulcerative Colitis	6693		C06		Disease or Syndrome	ALL	1	0.014408		2019	0.692	P16150
1988	disease	0.01	Digestive System Diseases	SRC	0.467	C0009324	Ulcerative Colitis	6714	Kinase	C06		Disease or Syndrome	ALL	1	0.99691	DTO_03300101	1988	0.885	P12931
2005	disease	0.01	Digestive System Diseases	BRAF	0.319	C0009324	Ulcerative Colitis	673	Kinase	C06		Disease or Syndrome	ALL	1	0.99995	DTO_03300101	2005	0.846	P15056
2013	disease	0.01	Digestive System Diseases	SST	0.399	C0009324	Ulcerative Colitis	6750	Signaling	C06		Disease or Syndrome	ALL	1	0.34128	DTO_05007599	2013	0.885	P61278
2019	disease	0.01	Digestive System Diseases	SSTR4	0.469	C0009324	Ulcerative Colitis	6754	G-protein coupled receptor	C06		Disease or Syndrome	ALL	1	3.6978e-13	DTO_02300001	2019	0.846	P31391
2017	disease	0.01	Digestive System Diseases	SULT1E1	0.508	C0009324	Ulcerative Colitis	6783		C06		Disease or Syndrome	ALL	1	1.9701e-07		2017	0.808	P49888
2015	disease	0.01	Digestive System Diseases	AURKA	0.475	C0009324	Ulcerative Colitis	6790	Kinase	C06		Disease or Syndrome	ALL	1	0.8676	DTO_03300101	2015	0.731	O14965
2019	disease	0.01	Digestive System Diseases	BRS3	0.474	C0009324	Ulcerative Colitis	680	G-protein coupled receptor	C06		Disease or Syndrome	ALL	1	0.94849	DTO_02300001	2019	0.846	P32247
2000	disease	0.01	Digestive System Diseases	TACR2	0.7	C0009324	Ulcerative Colitis	6865	G-protein coupled receptor	C06		Disease or Syndrome	ALL	1	8.8349e-05	DTO_02300001	2000	0.5	P21452
2016	disease	0.01	Digestive System Diseases	ADAM17	0.453	C0009324	Ulcerative Colitis	6868		C06		Disease or Syndrome	ALL	1	0.99528		2016	0.808	P78536
2019	disease	0.01	Digestive System Diseases	TAP1	0.5	C0009324	Ulcerative Colitis	6890	Transporter	C06		Disease or Syndrome	ALL	1	5.3431e-06	DTO_05007405	2019	0.808	Q03518
2019	disease	0.01	Digestive System Diseases	TBXAS1	0.619	C0009324	Ulcerative Colitis	6916		C06		Disease or Syndrome	ALL	1	1.4088e-20		2019	0.615	P24557
2017	disease	0.01	Digestive System Diseases	MSMP	0.805	C0009324	Ulcerative Colitis	692094		C06		Disease or Syndrome	ALL	1	0.048387		2017	0.154	Q1L6U9
2018	disease	0.01	Digestive System Diseases	HNF1B	0.473	C0009324	Ulcerative Colitis	6928	Nucleic acid binding	C06		Disease or Syndrome	ALL	1	0.99976	DTO_05007557	2018	0.808	P35680
2018	disease	0.01	Digestive System Diseases	MIR551B	0.682	C0009324	Ulcerative Colitis	693136		C06		Disease or Syndrome	ALL	1			2018	0.538
2019	disease	0.01	Digestive System Diseases	TCF7	0.556	C0009324	Ulcerative Colitis	6932		C06		Disease or Syndrome	ALL	1	0.0053732		2019	0.654	P36402
2013	disease	0.01	Digestive System Diseases	MIR629	0.653	C0009324	Ulcerative Colitis	693214		C06		Disease or Syndrome	ALL	1			2013	0.538
2019	disease	0.01	Digestive System Diseases	ZEB1	0.442	C0009324	Ulcerative Colitis	6935	Transcription factor	C06		Disease or Syndrome	ALL	1	0.96665	DTO_05007542	2019	0.808	P37275
2007	disease	0.01	Digestive System Diseases	BUB1B	0.502	C0009324	Ulcerative Colitis	701	Kinase	C06		Disease or Syndrome	ALL	1	6.998e-10	DTO_03300101	2007	0.808	O60566
2010	disease	0.01	Digestive System Diseases	TERF2	0.541	C0009324	Ulcerative Colitis	7014		C06		Disease or Syndrome	ALL	1	0.99237		2010	0.731	Q15554
2006	disease	0.01	Digestive System Diseases	TFF1	0.529	C0009324	Ulcerative Colitis	7031	Signaling	C06		Disease or Syndrome	ALL	1	0.00088929	DTO_05007599	2006	0.769	P04155
2013	disease	0.01	Digestive System Diseases	TFF2	0.61	C0009324	Ulcerative Colitis	7032	Signaling	C06		Disease or Syndrome	ALL	1	2.2197e-07	DTO_05007599	2013	0.538	Q03403
2017	disease	0.01	Digestive System Diseases	TFRC	0.437	C0009324	Ulcerative Colitis	7037	Enzyme	C06		Disease or Syndrome	ALL	1	6.9902e-05	DTO_05007624	2017	0.885	P02786
2010	disease	0.01	Digestive System Diseases	TG	0.48	C0009324	Ulcerative Colitis	7038	Enzyme modulator	C06		Disease or Syndrome	ALL	1	2.8802e-59	DTO_05007584	2010	0.808	P01266
1996	disease	0.01	Digestive System Diseases	TGFA	0.432	C0009324	Ulcerative Colitis	7039	Signaling	C06		Disease or Syndrome	ALL	1	0.71981	DTO_05007599	1996	0.885	P01135
2014	disease	0.01	Digestive System Diseases	TGFB2	0.433	C0009324	Ulcerative Colitis	7042	Signaling	C06		Disease or Syndrome	ALL	1	0.99905	DTO_05007599	2014	0.885	P61812
2005	disease	0.01	Digestive System Diseases	TGM2	0.445	C0009324	Ulcerative Colitis	7052	Enzyme	C06		Disease or Syndrome	ALL	1	6.8118e-18	DTO_05007624	2005	0.808	P21980
2018	disease	0.01	Digestive System Diseases	TIA1	0.595	C0009324	Ulcerative Colitis	7072		C06		Disease or Syndrome	ALL	1	0.27493		2018	0.577	P31483
2018	disease	0.01	Digestive System Diseases	TIAL1	0.769	C0009324	Ulcerative Colitis	7073		C06		Disease or Syndrome	ALL	1	0.99992		2018	0.346	Q01085
2010	disease	0.01	Digestive System Diseases	TIMP3	0.445	C0009324	Ulcerative Colitis	7078	Enzyme modulator	C06		Disease or Syndrome	ALL	0	0.63037	DTO_05007584	2010	0.923	P35625
2017	disease	0.01	Digestive System Diseases	TJP1	0.576	C0009324	Ulcerative Colitis	7082	Cell-cell junction	C06		Disease or Syndrome	ALL	1	1	DTO_05007527	2017	0.692	Q07157
2019	disease	0.01	Digestive System Diseases	TP73	0.449	C0009324	Ulcerative Colitis	7161	Transcription factor	C06		Disease or Syndrome	ALL	1	0.99696	DTO_05007542	2019	0.808	O15350
2013	disease	0.01	Digestive System Diseases	TPD52L1	0.861	C0009324	Ulcerative Colitis	7164		C06		Disease or Syndrome	ALL	1	1.4908e-05		2013	0.192	Q16890
2018	disease	0.01	Digestive System Diseases	TPH1	0.553	C0009324	Ulcerative Colitis	7166		C06		Disease or Syndrome	ALL	1	3.1872e-07		2018	0.731	P17752
1998	disease	0.01	Digestive System Diseases	TPM3	0.49	C0009324	Ulcerative Colitis	7170	Cellular structure	C06		Disease or Syndrome	ALL	1	0.0066522	DTO_05007530	1998	0.808	P06753
2013	disease	0.01	Digestive System Diseases	TRAF3	0.541	C0009324	Ulcerative Colitis	7187	Signaling	C06		Disease or Syndrome	ALL	1	0.99869	DTO_05007599	2013	0.769	Q13114
2013	disease	0.01	Digestive System Diseases	TRAF5	0.659	C0009324	Ulcerative Colitis	7188	Signaling	C06		Disease or Syndrome	ALL	1	1.6736e-12	DTO_05007599	2013	0.654	O00463
2016	disease	0.01	Digestive System Diseases	C4A	0.563	C0009324	Ulcerative Colitis	720	Enzyme modulator	C06		Disease or Syndrome	ALL	1	1.5416e-11	DTO_05007584	2016	0.769	P0C0L4;P0C0L5
2019	disease	0.01	Digestive System Diseases	MIR650	0.67	C0009324	Ulcerative Colitis	723778		C06		Disease or Syndrome	ALL	1			2019	0.577
2018	disease	0.01	Digestive System Diseases	TSC1	0.44	C0009324	Ulcerative Colitis	7248		C06		Disease or Syndrome	ALL	1	1		2018	0.808	Q92574
2018	disease	0.01	Digestive System Diseases	C4BPB	0.678	C0009324	Ulcerative Colitis	725		C06		Disease or Syndrome	ALL	1	4.3958e-05		2018	0.692	P20851
2006	disease	0.01	Digestive System Diseases	MUC5B	0.532	C0009324	Ulcerative Colitis	727897		C06		Disease or Syndrome	ALL	1	0.99999		2006	0.808	Q9HC84
2018	disease	0.01	Digestive System Diseases	D2HGDH	0.691	C0009324	Ulcerative Colitis	728294		C06		Disease or Syndrome	ALL	1	0.054343		2018	0.5	Q8N465
2014	disease	0.01	Digestive System Diseases	TUFM	0.678	C0009324	Ulcerative Colitis	7284	Enzyme	C06		Disease or Syndrome	ALL	0	0.004184	DTO_05007624	2014	0.615	P49411
2008	disease	0.01	Digestive System Diseases	TWIST1	0.397	C0009324	Ulcerative Colitis	7291	Transcription factor	C06		Disease or Syndrome	ALL	1	0.34491	DTO_05007542	2008	0.846	Q15672
2009	disease	0.01	Digestive System Diseases	UCP2	0.493	C0009324	Ulcerative Colitis	7351	Transporter	C06		Disease or Syndrome	ALL	1	1.5497e-10	DTO_05007405	2009	0.808	P55851
2011	disease	0.01	Digestive System Diseases	NR1H2	0.533	C0009324	Ulcerative Colitis	7376	Nuclear receptor	C06		Disease or Syndrome	ALL	1	0.37506	DTO_00102000	2011	0.769	P55055
2017	disease	0.01	Digestive System Diseases	VCL	0.575	C0009324	Ulcerative Colitis	7414		C06		Disease or Syndrome	ALL	1	0.046788		2017	0.654	P18206
2017	disease	0.01	Digestive System Diseases	VIM	0.372	C0009324	Ulcerative Colitis	7431		C06		Disease or Syndrome	ALL	1	0.71255		2017	0.846	P08670
2007	disease	0.01	Digestive System Diseases	VIPR1	0.573	C0009324	Ulcerative Colitis	7433	G-protein coupled receptor	C06		Disease or Syndrome	ALL	1	7.4401e-27	DTO_02300001	2007	0.654	P32241
2017	disease	0.01	Digestive System Diseases	BEST1	0.465	C0009324	Ulcerative Colitis	7439	Ion channel	C06		Disease or Syndrome	ALL	1	1.8214e-12	DTO_01300327	2017	0.885	O76090
2017	disease	0.01	Digestive System Diseases	VWF	0.408	C0009324	Ulcerative Colitis	7450	Enzyme modulator	C06		Disease or Syndrome	ALL	1	3.2187e-25	DTO_05007584	2017	0.885	P04275
2008	disease	0.01	Digestive System Diseases	WAS	0.529	C0009324	Ulcerative Colitis	7454	Cellular structure	C06		Disease or Syndrome	ALL	1	0.99901	DTO_05007530	2008	0.808	P42768
2008	disease	0.01	Digestive System Diseases	WNT11	0.608	C0009324	Ulcerative Colitis	7481	Signaling	C06		Disease or Syndrome	ALL	1	0.0064383	DTO_05007599	2008	0.654	O96014
2014	disease	0.01	Digestive System Diseases	XRCC3	0.505	C0009324	Ulcerative Colitis	7517		C06		Disease or Syndrome	ALL	1	1.9134e-10		2014	0.769	O43542
2013	disease	0.01	Digestive System Diseases	ZAP70	0.497	C0009324	Ulcerative Colitis	7535	Kinase	C06		Disease or Syndrome	ALL	1	0.87696	DTO_03300101	2013	0.769	P43403
1998	disease	0.01	Digestive System Diseases	CA1	0.623	C0009324	Ulcerative Colitis	759		C06		Disease or Syndrome	ALL	1	4.7481e-11		1998	0.769	P00915
2014	disease	0.01	Digestive System Diseases	ZBTB16	0.545	C0009324	Ulcerative Colitis	7704	Transcription factor	C06		Disease or Syndrome	ALL	1	0.99907	DTO_05007542	2014	0.808	Q05516
2017	disease	0.01	Digestive System Diseases	DDR1	0.497	C0009324	Ulcerative Colitis	780	Kinase	C06		Disease or Syndrome	ALL	1	4.6331e-06	DTO_03300101	2017	0.808	Q08345
2002	disease	0.01	Digestive System Diseases	HPP1	0.686	C0009324	Ulcerative Colitis	780897		C06		Disease or Syndrome	ALL	1			2002	0.346
2008	disease	0.01	Digestive System Diseases	FZD5	0.587	C0009324	Ulcerative Colitis	7855	G-protein coupled receptor	C06		Disease or Syndrome	ALL	1	0.98255	DTO_02300001	2008	0.615	Q13467
2018	disease	0.01	Digestive System Diseases	ATG9A	0.691	C0009324	Ulcerative Colitis	79065		C06		Disease or Syndrome	ALL	1	0.97081		2018	0.308	Q7Z3C6
2010	disease	0.01	Digestive System Diseases	MMP28	0.653	C0009324	Ulcerative Colitis	79148	Enzyme	C06		Disease or Syndrome	ALL	1	6.0903e-05	DTO_05007624	2010	0.462	Q9H239
2017	disease	0.01	Digestive System Diseases	FSD1	0.486	C0009324	Ulcerative Colitis	79187		C06		Disease or Syndrome	ALL	1	0.25199		2017	0.808	Q9BTV5
2018	disease	0.01	Digestive System Diseases	LAP	0.619	C0009324	Ulcerative Colitis	7939		C06		Disease or Syndrome	ALL	1			2018	0.731
2002	disease	0.01	Digestive System Diseases	PLA2G7	0.537	C0009324	Ulcerative Colitis	7941	Enzyme	C06		Disease or Syndrome	ALL	1	5.3314e-22	DTO_05007624	2002	0.769	Q13093
2008	disease	0.01	Digestive System Diseases	RNF128	0.769	C0009324	Ulcerative Colitis	79589		C06		Disease or Syndrome	ALL	1	0.22826		2008	0.385	Q8TEB7
2015	disease	0.01	Digestive System Diseases	MUL1	0.473	C0009324	Ulcerative Colitis	79594		C06		Disease or Syndrome	ALL	1	1.9108e-06		2015	0.808	Q969V5
2008	disease	0.01	Digestive System Diseases	FZD3	0.659	C0009324	Ulcerative Colitis	7976	G-protein coupled receptor	C06		Disease or Syndrome	ALL	1	0.00043561	DTO_02300001	2008	0.577	Q9NPG1
2013	disease	0.01	Digestive System Diseases	TFPI2	0.521	C0009324	Ulcerative Colitis	7980	Enzyme modulator	C06		Disease or Syndrome	ALL	1	0.00084274	DTO_05007584	2013	0.769	P48307
2009	disease	0.01	Digestive System Diseases	CAMKMT	0.51	C0009324	Ulcerative Colitis	79823		C06		Disease or Syndrome	ALL	1	1.3806e-15		2009	0.808	Q7Z624
2015	disease	0.01	Digestive System Diseases	HDAC11	0.636	C0009324	Ulcerative Colitis	79885	Epigenetic regulator	C06		Disease or Syndrome	ALL	1	0.0069318	DTO_05007378	2015	0.654	Q96DB2
2010	disease	0.01	Digestive System Diseases	TUSC3	0.576	C0009324	Ulcerative Colitis	7991	Transporter	C06		Disease or Syndrome	ALL	1	3.4606e-06	DTO_05007405	2010	0.615	Q13454
2019	disease	0.01	Digestive System Diseases	DHDDS	0.468	C0009324	Ulcerative Colitis	79947	Enzyme	C06		Disease or Syndrome	ALL	1	0.24533	DTO_05007624	2019	0.885	Q86SQ9
2009	disease	0.01	Digestive System Diseases	CALM1	0.472	C0009324	Ulcerative Colitis	801	Calcium-binding protein	C06		Disease or Syndrome	ALL	1	0.94473	DTO_05007616	2009	0.808	P0DP23;P0DP24;P0DP25
2008	disease	0.01	Digestive System Diseases	PROSER1	0.931	C0009324	Ulcerative Colitis	80209		C06		Disease or Syndrome	ALL	1	0.71143		2008	0.038	Q86XN7
2009	disease	0.01	Digestive System Diseases	CALM2	0.472	C0009324	Ulcerative Colitis	805	Calcium-binding protein	C06		Disease or Syndrome	ALL	1	0.92086	DTO_05007616	2009	0.808	P0DP23;P0DP24;P0DP25
2018	disease	0.01	Digestive System Diseases	FOSL1	0.519	C0009324	Ulcerative Colitis	8061	Transcription factor	C06		Disease or Syndrome	ALL	1	0.15849	DTO_05007542	2018	0.846	P15407
2010	disease	0.01	Digestive System Diseases	MPIG6B	0.695	C0009324	Ulcerative Colitis	80739		C06		Disease or Syndrome	ALL	1	1.0837e-06		2010	0.5	O95866
2009	disease	0.01	Digestive System Diseases	CALM3	0.485	C0009324	Ulcerative Colitis	808	Calcium-binding protein	C06		Disease or Syndrome	ALL	1	0.92749	DTO_05007616	2009	0.846	P0DP23;P0DP24;P0DP25
2019	disease	0.01	Digestive System Diseases	CAMK4	0.621	C0009324	Ulcerative Colitis	814	Kinase	C06		Disease or Syndrome	ALL	1	0.50957	DTO_03300101	2019	0.654	Q16566
2019	disease	0.01	Digestive System Diseases	ANP32E	0.839	C0009324	Ulcerative Colitis	81611	Enzyme modulator	C06		Disease or Syndrome	ALL	1	0.84376	DTO_05007584	2019	0.115	Q9BTT0
2019	disease	0.01	Digestive System Diseases	MED25	0.582	C0009324	Ulcerative Colitis	81857	Transcription factor	C06		Disease or Syndrome	ALL	1	8.4174e-07	DTO_05007542	2019	0.654	Q71SY5
2018	disease	0.01	Digestive System Diseases	NCOA3	0.522	C0009324	Ulcerative Colitis	8202	Kinase	C06		Disease or Syndrome	ALL	1	0.54065	DTO_03300101	2018	0.654	Q9Y6Q9
2008	disease	0.01	Digestive System Diseases	FZD1	0.587	C0009324	Ulcerative Colitis	8321	G-protein coupled receptor	C06		Disease or Syndrome	ALL	1	0.042428	DTO_02300001	2008	0.615	Q9UP38
2008	disease	0.01	Digestive System Diseases	FZD4	0.49	C0009324	Ulcerative Colitis	8322	G-protein coupled receptor	C06		Disease or Syndrome	ALL	1	0.96962	DTO_02300001	2008	0.923	Q9ULV1
2019	disease	0.01	Digestive System Diseases	ARHGAP24	0.456	C0009324	Ulcerative Colitis	83478		C06		Disease or Syndrome	ALL	1	3.9495e-10		2019	0.808	Q8N264
2017	disease	0.01	Digestive System Diseases	ITCH	0.556	C0009324	Ulcerative Colitis	83737	Enzyme	C06		Disease or Syndrome	ALL	1	0.99997	DTO_05007624	2017	0.769	Q96J02
2019	disease	0.01	Digestive System Diseases	LOH19CR1	0.569	C0009324	Ulcerative Colitis	8378		C06		Disease or Syndrome	ALL	1			2019	0.808
2017	disease	0.01	Digestive System Diseases	FSD1L	0.488	C0009324	Ulcerative Colitis	83856		C06		Disease or Syndrome	ALL	1	0.23386		2017	0.808	Q9BXM9
2012	disease	0.01	Digestive System Diseases	MAGT1	0.548	C0009324	Ulcerative Colitis	84061	Transporter	C06		Disease or Syndrome	ALL	1	0.96138	DTO_05007405	2012	0.769	Q9H0U3
2019	disease	0.01	Digestive System Diseases	ULK1	0.564	C0009324	Ulcerative Colitis	8408	Kinase	C06		Disease or Syndrome	ALL	1	0.99318	DTO_03300101	2019	0.769	O75385
2018	disease	0.01	Digestive System Diseases	RPAIN	0.619	C0009324	Ulcerative Colitis	84268		C06		Disease or Syndrome	ALL	1	5.5657e-11		2018	0.692	Q86UA6
2011	disease	0.01	Digestive System Diseases	NR0B2	0.474	C0009324	Ulcerative Colitis	8431	Nuclear receptor	C06		Disease or Syndrome	ALL	1	8.3377e-06	DTO_00102000	2011	0.808	Q15466
2011	disease	0.01	Digestive System Diseases	DHX16	0.716	C0009324	Ulcerative Colitis	8449	Enzyme	C06		Disease or Syndrome	ALL	0	1.5996e-12	DTO_05007624	2011	0.5	O60231
2017	disease	0.01	Digestive System Diseases	CASR	0.41	C0009324	Ulcerative Colitis	846	G-protein coupled receptor	C06		Disease or Syndrome	ALL	1	0.046698	DTO_02300001	2017	0.846	P41180
2018	disease	0.01	Digestive System Diseases	TUBB6	0.686	C0009324	Ulcerative Colitis	84617	Cellular structure	C06		Disease or Syndrome	ALL	1	0.00016645	DTO_05007530	2018	0.462	Q9BUF5
2018	disease	0.01	Digestive System Diseases	IL17RC	0.633	C0009324	Ulcerative Colitis	84818		C06		Disease or Syndrome	ALL	1	2.3004e-14		2018	0.615	Q8NAC3
2017	disease	0.01	Digestive System Diseases	MFSD2A	0.626	C0009324	Ulcerative Colitis	84879	Transporter	C06		Disease or Syndrome	ALL	1	0.011025	DTO_05007405	2017	0.538	Q8NA29
1995	disease	0.01	Digestive System Diseases	ATAD1	0.545	C0009324	Ulcerative Colitis	84896		C06		Disease or Syndrome	ALL	1	0.0013367		1995	0.692	Q8NBU5
2019	disease	0.01	Digestive System Diseases	PIK3R3	0.556	C0009324	Ulcerative Colitis	8503	Enzyme modulator	C06		Disease or Syndrome	ALL	1	3.3583e-10	DTO_05007584	2019	0.692	Q92569
2014	disease	0.01	Digestive System Diseases	IFITM1	0.626	C0009324	Ulcerative Colitis	8519		C06		Disease or Syndrome	ALL	1	0.13569		2014	0.5	P13164
2019	disease	0.01	Digestive System Diseases	HAT1	0.656	C0009324	Ulcerative Colitis	8520	Enzyme	C06		Disease or Syndrome	ALL	1	0.83507	DTO_05007624	2019	0.5	O14929
2010	disease	0.01	Digestive System Diseases	GAS7	0.7	C0009324	Ulcerative Colitis	8522		C06		Disease or Syndrome	ALL	1	0.8523		2010	0.423	O60861
2019	disease	0.01	Digestive System Diseases	RUNX2	0.437	C0009324	Ulcerative Colitis	860	Transcription factor	C06		Disease or Syndrome	ALL	1	0.94884	DTO_05007542	2019	0.846	Q13950
2018	disease	0.01	Digestive System Diseases	BECN1	0.432	C0009324	Ulcerative Colitis	8678	Enzyme modulator	C06		Disease or Syndrome	ALL	1	0.93717	DTO_05007584	2018	0.846	Q14457
2020	disease	0.01	Digestive System Diseases	MARCO	0.659	C0009324	Ulcerative Colitis	8685		C06		Disease or Syndrome	ALL	1	7.7683e-21		2020	0.5	Q9UEW3
2015	disease	0.01	Digestive System Diseases	TNFSF10	0.413	C0009324	Ulcerative Colitis	8743	Signaling	C06		Disease or Syndrome	ALL	1	0.13495	DTO_05007599	2015	0.885	P50591
2019	disease	0.01	Digestive System Diseases	CBS	0.465	C0009324	Ulcerative Colitis	875	Enzyme	C06		Disease or Syndrome	ALL	1	3.0799e-05	DTO_05007624	2019	0.885	P0DN79;P35520
2009	disease	0.01	Digestive System Diseases	TNFRSF11A	0.48	C0009324	Ulcerative Colitis	8792		C06		Disease or Syndrome	ALL	1	0.0087667		2009	0.846	Q9Y6Q6
2019	disease	0.01	Digestive System Diseases	TNFRSF10C	0.578	C0009324	Ulcerative Colitis	8794		C06		Disease or Syndrome	ALL	1	3.1588e-06		2019	0.731	O14798
2017	disease	0.01	Digestive System Diseases	IL1RL2	0.682	C0009324	Ulcerative Colitis	8808	Receptor	C06		Disease or Syndrome	ALL	1	3.537e-11	DTO_05007575	2017	0.5	Q9HB29
2019	disease	0.01	Digestive System Diseases	KYAT1	0.736	C0009324	Ulcerative Colitis	883	Enzyme	C06		Disease or Syndrome	ALL	1	1.8743e-12	DTO_05007624	2019	0.308	Q16773
2015	disease	0.01	Digestive System Diseases	PROM1	0.41	C0009324	Ulcerative Colitis	8842	Transporter	C06		Disease or Syndrome	ALL	1	1.9485e-22	DTO_05007405	2015	0.846	O43490
2007	disease	0.01	Digestive System Diseases	APLN	0.497	C0009324	Ulcerative Colitis	8862		C06		Disease or Syndrome	ALL	1	0.45897		2007	0.769	Q9ULZ1
2018	disease	0.01	Digestive System Diseases	PER2	0.488	C0009324	Ulcerative Colitis	8864	Transcription factor	C06		Disease or Syndrome	ALL	1	0.7148	DTO_05007542	2018	0.846	O15055
1998	disease	0.01	Digestive System Diseases	ARHGEF7	0.486	C0009324	Ulcerative Colitis	8874		C06		Disease or Syndrome	ALL	1	0.99995		1998	0.846	Q14155
2013	disease	0.01	Digestive System Diseases	VNN1	0.67	C0009324	Ulcerative Colitis	8876	Enzyme	C06		Disease or Syndrome	ALL	1	4.3868e-06	DTO_05007624	2013	0.5	O95497
2018	disease	0.01	Digestive System Diseases	SQSTM1	0.428	C0009324	Ulcerative Colitis	8878		C06		Disease or Syndrome	ALL	1	0.00086035		2018	0.885	Q13501
2017	disease	0.01	Digestive System Diseases	TAX1BP1	0.792	C0009324	Ulcerative Colitis	8887		C06		Disease or Syndrome	ALL	1	1.2061e-07		2017	0.423	Q86VP1
2009	disease	0.01	Digestive System Diseases	KRIT1	0.5	C0009324	Ulcerative Colitis	889		C06		Disease or Syndrome	ALL	1	0.00069333		2009	0.808	O00522
2019	disease	0.01	Digestive System Diseases	CCNE1	0.538	C0009324	Ulcerative Colitis	898	Enzyme modulator	C06		Disease or Syndrome	ALL	1	0.97187	DTO_05007584	2019	0.731	P24864
2019	disease	0.01	Digestive System Diseases	TRPA1	0.546	C0009324	Ulcerative Colitis	8989	Ion channel	C06		Disease or Syndrome	ALL	1	7.2309e-35	DTO_01300327	2019	0.846	O75762
2013	disease	0.01	Digestive System Diseases	PGLYRP1	0.78	C0009324	Ulcerative Colitis	8993		C06		Disease or Syndrome	ALL	1	1.7919e-05		2013	0.346	O75594
2014	disease	0.01	Digestive System Diseases	MAP3K14	0.608	C0009324	Ulcerative Colitis	9020	Kinase	C06		Disease or Syndrome	ALL	1		DTO_03300101	2014	0.769	Q99558
2015	disease	0.01	Digestive System Diseases	PSTPIP1	0.65	C0009324	Ulcerative Colitis	9051	Cellular structure	C06		Disease or Syndrome	ALL	1	2.4606e-06	DTO_05007530	2015	0.577	O43586
2018	disease	0.01	Digestive System Diseases	CD1A	0.543	C0009324	Ulcerative Colitis	909		C06		Disease or Syndrome	ALL	1	4.1954e-24		2018	0.769	P06126
2019	disease	0.01	Digestive System Diseases	LATS1	0.563	C0009324	Ulcerative Colitis	9113	Kinase	C06		Disease or Syndrome	ALL	1	0.99987	DTO_03300101	2019	0.731	O95835
2017	disease	0.01	Digestive System Diseases	NEURL1	0.556	C0009324	Ulcerative Colitis	9148	Enzyme	C06		Disease or Syndrome	ALL	1	0.011091	DTO_05007624	2017	0.538	O76050
2017	disease	0.01	Digestive System Diseases	COX7A2L	0.736	C0009324	Ulcerative Colitis	9167	Enzyme	C06		Disease or Syndrome	ALL	1	1.1516e-06	DTO_05007624	2017	0.385	O14548
2019	disease	0.01	Digestive System Diseases	LPAR2	0.463	C0009324	Ulcerative Colitis	9170	G-protein coupled receptor	C06		Disease or Syndrome	ALL	1	0.036658	DTO_02300001	2019	0.846	Q9HBW0
2017	disease	0.01	Digestive System Diseases	GGTLC1	0.559	C0009324	Ulcerative Colitis	92086	Enzyme	C06		Disease or Syndrome	ALL	0	3.3367e-05	DTO_05007624	2017	0.731	Q9BX51
2010	disease	0.01	Digestive System Diseases	REEP6	0.67	C0009324	Ulcerative Colitis	92840	Transporter	C06		Disease or Syndrome	ALL	1	1.6861e-05	DTO_05007405	2010	0.385	Q96HR9
2017	disease	0.01	Digestive System Diseases	GPR55	0.619	C0009324	Ulcerative Colitis	9290	G-protein coupled receptor	C06		Disease or Syndrome	ALL	1	2.8503e-05	DTO_02300001	2017	0.615	Q9Y2T6
2009	disease	0.01	Digestive System Diseases	CD19	0.43	C0009324	Ulcerative Colitis	930		C06		Disease or Syndrome	ALL	1	0.90496		2009	0.885	P15391
2018	disease	0.01	Digestive System Diseases	MS4A1	0.411	C0009324	Ulcerative Colitis	931	Receptor	C06		Disease or Syndrome	ALL	1	5.0781e-05	DTO_05007575	2018	0.846	P11836
2008	disease	0.01	Digestive System Diseases	UBE4A	0.729	C0009324	Ulcerative Colitis	9354	Enzyme modulator	C06		Disease or Syndrome	ALL	1	0.10902	DTO_05007584	2008	0.308	Q14139
2018	disease	0.01	Digestive System Diseases	PPIG	0.497	C0009324	Ulcerative Colitis	9360		C06		Disease or Syndrome	ALL	1	0.96292		2018	0.846	Q13427
2017	disease	0.01	Digestive System Diseases	ADIPOQ	0.376	C0009324	Ulcerative Colitis	9370		C06		Disease or Syndrome	ALL	1	4.6434e-09		2017	0.885	Q15848
2019	disease	0.01	Digestive System Diseases	COX5A	0.515	C0009324	Ulcerative Colitis	9377	Enzyme	C06		Disease or Syndrome	ALL	1	0.49407	DTO_05007624	2019	0.846	P20674
2019	disease	0.01	Digestive System Diseases	CYP7B1	0.563	C0009324	Ulcerative Colitis	9420	Enzyme	C06		Disease or Syndrome	ALL	1	3.2954e-06	DTO_05007624	2019	0.692	O75881
2009	disease	0.01	Digestive System Diseases	NTN1	0.509	C0009324	Ulcerative Colitis	9423	Enzyme modulator	C06		Disease or Syndrome	ALL	0	0.99687	DTO_05007584	2009	0.846	O95631
2013	disease	0.01	Digestive System Diseases	CD33	0.524	C0009324	Ulcerative Colitis	945	Receptor	C06		Disease or Syndrome	ALL	1	5.6888e-07	DTO_05007575	2013	0.769	P20138
2019	disease	0.01	Digestive System Diseases	LY86	0.805	C0009324	Ulcerative Colitis	9450		C06		Disease or Syndrome	ALL	1	2.2513e-05		2019	0.231	O95711
2014	disease	0.01	Digestive System Diseases	ARHGEF6	0.678	C0009324	Ulcerative Colitis	9459		C06		Disease or Syndrome	ALL	1	0.99998		2014	0.462	Q15052
2017	disease	0.01	Digestive System Diseases	PCYT1B	0.641	C0009324	Ulcerative Colitis	9468		C06		Disease or Syndrome	ALL	1	0.89723		2017	0.731	Q9Y5K3
2019	disease	0.01	Digestive System Diseases	CD37	0.647	C0009324	Ulcerative Colitis	951		C06		Disease or Syndrome	ALL	1	4.3887e-06		2019	0.462	P11049
2018	disease	0.01	Digestive System Diseases	GAL3ST1	0.621	C0009324	Ulcerative Colitis	9514		C06		Disease or Syndrome	ALL	1	0.66559		2018	0.731	Q99999
2017	disease	0.01	Digestive System Diseases	GDF15	0.429	C0009324	Ulcerative Colitis	9518	Signaling	C06		Disease or Syndrome	ALL	1	3.0133e-07	DTO_05007599	2017	0.808	Q99988
2010	disease	0.01	Digestive System Diseases	TBPL1	0.506	C0009324	Ulcerative Colitis	9519	Transcription factor	C06		Disease or Syndrome	ALL	1	0.37902	DTO_05007542	2010	0.846	P62380
2019	disease	0.01	Digestive System Diseases	CD38	0.407	C0009324	Ulcerative Colitis	952	Enzyme	C06		Disease or Syndrome	ALL	1	2.3129e-06	DTO_05007624	2019	0.885	P28907
2014	disease	0.01	Digestive System Diseases	CXCL14	0.554	C0009324	Ulcerative Colitis	9547		C06		Disease or Syndrome	ALL	1	0.037302		2014	0.731	O95715
2013	disease	0.01	Digestive System Diseases	CCL4L2	0.535	C0009324	Ulcerative Colitis	9560		C06		Disease or Syndrome	ALL	1	0.088586		2013	0.885	P13236;Q8NHW4
2018	disease	0.01	Digestive System Diseases	CLOCK	0.463	C0009324	Ulcerative Colitis	9575		C06		Disease or Syndrome	ALL	1	0.99957		2018	0.885	O15516
2005	disease	0.01	Digestive System Diseases	CD40LG	0.414	C0009324	Ulcerative Colitis	959	Signaling	C06		Disease or Syndrome	ALL	1	0.72079	DTO_05007599	2005	0.846	P29965
2012	disease	0.01	Digestive System Diseases	CD47	0.468	C0009324	Ulcerative Colitis	961		C06		Disease or Syndrome	ALL	1	0.91924		2012	0.769	Q08722
2017	disease	0.01	Digestive System Diseases	ISG15	0.531	C0009324	Ulcerative Colitis	9636	Nucleic acid binding	C06		Disease or Syndrome	ALL	1	0.40527	DTO_05007557	2017	0.808	P05161
2001	disease	0.01	Digestive System Diseases	CD74	0.512	C0009324	Ulcerative Colitis	972	Enzyme modulator	C06		Disease or Syndrome	ALL	1	0.24889	DTO_05007584	2001	0.808	P04233
2018	disease	0.01	Digestive System Diseases	DCAF1	0.601	C0009324	Ulcerative Colitis	9730		C06		Disease or Syndrome	ALL	1	1		2018	0.731	Q9Y4B6
2014	disease	0.01	Digestive System Diseases	BMS1	0.499	C0009324	Ulcerative Colitis	9790		C06		Disease or Syndrome	ALL	1	0.0001753		2014	0.846	Q14692
2012	disease	0.01	Digestive System Diseases	ELMO1	0.608	C0009324	Ulcerative Colitis	9844	Signaling	C06		Disease or Syndrome	ALL	1	0.89997	DTO_05007599	2012	0.615	Q92556
2009	disease	0.01	Digestive System Diseases	P2RY14	0.78	C0009324	Ulcerative Colitis	9934	G-protein coupled receptor	C06		Disease or Syndrome	ALL	1	0.00054873	DTO_02300001	2009	0.154	Q15391
2014	disease	0.01	Digestive System Diseases	SLC23A1	0.743	C0009324	Ulcerative Colitis	9963	Transporter	C06		Disease or Syndrome	ALL	1	0.023504	DTO_05007405	2014	0.346	Q9UHI7
2017	disease	0.01	Digestive System Diseases	NR1I3	0.448	C0009324	Ulcerative Colitis	9970	Nuclear receptor	C06		Disease or Syndrome	ALL	1	3.5259e-08	DTO_00102000	2017	0.846	Q14994
2011	disease	0.01	Digestive System Diseases	NR1H4	0.513	C0009324	Ulcerative Colitis	9971	Nuclear receptor	C06		Disease or Syndrome	ALL	1	0.00093892	DTO_00102000	2011	0.808	Q96RI1
2015	disease	0.01	Digestive System Diseases	NR1D2	0.682	C0009324	Ulcerative Colitis	9975	Nuclear receptor	C06		Disease or Syndrome	ALL	1	0.0061743	DTO_00102000	2015	0.5	Q14995
2017	disease	0.01	Digestive System Diseases	IL19	0.558	C0941057	Ulcerative colitis, quiescent	29949		C06		Disease or Syndrome	ALL	1	4.325e-05		2017	0.769	Q9UHD0
2016	disease	0.01	Digestive System Diseases	CCL11	0.473	C0941057	Ulcerative colitis, quiescent	6356	Signaling	C06		Disease or Syndrome	ALL	1	0.010211	DTO_05007599	2016	0.885	P51671
2018	disease	0.01	Digestive System Diseases	C3	0.445	C0941057	Ulcerative colitis, quiescent	718	Enzyme modulator	C06		Disease or Syndrome	ALL	1	0.90421	DTO_05007584	2018	0.885	P01024
2019	disease	0.01	Digestive System Diseases	GABPA	0.379	C1260710	Acute ulcerative colitis	2551	Transcription factor	C06		Disease or Syndrome	ALL	1	0.99812	DTO_05007542	2019	0.885	Q06546
2017	disease	0.01	Digestive System Diseases	IL10	0.281	C1260710	Acute ulcerative colitis	3586		C06		Disease or Syndrome	ALL	1	0.0058874		2017	0.923	P22301
2019	disease	0.01	Digestive System Diseases	NFE2L2	0.357	C1260710	Acute ulcerative colitis	4780	Enzyme	C06		Disease or Syndrome	ALL	1	0.0035719	DTO_05007624	2019	0.885	Q16236
2019	disease	0.01	Digestive System Diseases	CCL2	0.321	C1260710	Acute ulcerative colitis	6347	Signaling	C06		Disease or Syndrome	ALL	1	0.60786	DTO_05007599	2019	0.962	P13500
2019	disease	0.01	Digestive System Diseases	TGFB2	0.433	C1260710	Acute ulcerative colitis	7042	Signaling	C06		Disease or Syndrome	ALL	1	0.99905	DTO_05007599	2019	0.885	P61812
2017	disease	0.01	Digestive System Diseases	TLR2	0.361	C1260710	Acute ulcerative colitis	7097		C06		Disease or Syndrome	ALL	1	1.0152e-06		2017	0.923	O60603
2017	disease	0.01	Digestive System Diseases	TLR4	0.321	C1260710	Acute ulcerative colitis	7099		C06		Disease or Syndrome	ALL	1	4.6131e-09		2017	0.962	O00206
2016	disease	0.01	Digestive System Diseases	TNF	0.231	C1260710	Acute ulcerative colitis	7124	Signaling	C06		Disease or Syndrome	ALL	1	0.8033	DTO_05007599	2016	0.962	P01375
2016	disease	0.01	Digestive System Diseases	IL33	0.409	C1260710	Acute ulcerative colitis	90865		C06		Disease or Syndrome	ALL	1	8.2925e-10		2016	0.885	O95760
2000	disease	0.01	Digestive System Diseases	CDKN2A	0.3	C2919828	Chronic ulcerative colitis	1029		C06		Disease or Syndrome	ALL	1	0.39474		2000	0.885	P42771;Q8N726
2000	disease	0.01	Digestive System Diseases	H3P10	0.35	C2919828	Chronic ulcerative colitis	115482713		C06		Disease or Syndrome	ALL	1			2000	0.846
2002	disease	0.01	Digestive System Diseases	SLCO6A1	0.412	C2919828	Chronic ulcerative colitis	133482	Transporter	C06		Disease or Syndrome	ALL	1	2.8807e-11	DTO_05007405	2002	0.885	Q86UG4
2019	disease	0.01	Digestive System Diseases	NQO1	0.434	C2919828	Chronic ulcerative colitis	1728		C06		Disease or Syndrome	ALL	1	1.1867e-09		2019	0.885	P15559
2019	disease	0.01	Digestive System Diseases	NR0B1	0.494	C2919828	Chronic ulcerative colitis	190	Nuclear receptor	C06		Disease or Syndrome	ALL	1	0.97025	DTO_00102000	2019	0.808	P51843
2006	disease	0.01	Digestive System Diseases	EYA4	0.604	C2919828	Chronic ulcerative colitis	2070		C06		Disease or Syndrome	ALL	1	0.04872		2006	0.615	O95677
2019	disease	0.01	Digestive System Diseases	SMG1	0.575	C2919828	Chronic ulcerative colitis	23049	Kinase	C06		Disease or Syndrome	ALL	1	1	DTO_03300101	2019	0.808	Q96Q15
2018	disease	0.01	Digestive System Diseases	PLA2G15	0.52	C2919828	Chronic ulcerative colitis	23659	Enzyme	C06		Disease or Syndrome	ALL	1	0.37838	DTO_05007624	2018	0.769	Q8NCC3
2002	disease	0.01	Digestive System Diseases	ACAD8	0.506	C2919828	Chronic ulcerative colitis	27034	Enzyme	C06		Disease or Syndrome	ALL	1	5.6389e-14	DTO_05007624	2002	0.885	Q9UKU7
2000	disease	0.01	Digestive System Diseases	APC	0.373	C2919828	Chronic ulcerative colitis	324		C06		Disease or Syndrome	ALL	1	1		2000	0.962	P25054
2003	disease	0.01	Digestive System Diseases	IL2	0.336	C2919828	Chronic ulcerative colitis	3558		C06		Disease or Syndrome	ALL	1	0.47968		2003	0.885	P60568
2002	disease	0.01	Digestive System Diseases	GSTK1	0.412	C2919828	Chronic ulcerative colitis	373156		C06		Disease or Syndrome	ALL	1	1.9374e-06		2002	0.885	Q9Y2Q3
2019	disease	0.01	Digestive System Diseases	LPA	0.444	C2919828	Chronic ulcerative colitis	4018	Enzyme	C06		Disease or Syndrome	ALL	1	6.5917e-89	DTO_05007624	2019	0.769	P08519
2013	disease	0.01	Digestive System Diseases	ARSA	0.448	C2919828	Chronic ulcerative colitis	410	Enzyme	C06		Disease or Syndrome	ALL	1	1.0893e-11	DTO_05007624	2013	0.923	P15289
2019	disease	0.01	Digestive System Diseases	MPZ	0.503	C2919828	Chronic ulcerative colitis	4359		C06		Disease or Syndrome	ALL	1	0.27158		2019	0.846	P25189
2019	disease	0.01	Digestive System Diseases	ENPP2	0.582	C2919828	Chronic ulcerative colitis	5168	Enzyme	C06		Disease or Syndrome	ALL	1	0.0027913	DTO_05007624	2019	0.769	Q13822
2010	disease	0.01	Digestive System Diseases	PIK3CA	0.292	C2919828	Chronic ulcerative colitis	5290	Kinase	C06		Disease or Syndrome	ALL	1	1	DTO_03300101	2010	0.923	P42336
2010	disease	0.01	Digestive System Diseases	PIK3CB	0.322	C2919828	Chronic ulcerative colitis	5291	Kinase	C06		Disease or Syndrome	ALL	1	0.99964	DTO_03300101	2010	0.885	P42338
2010	disease	0.01	Digestive System Diseases	PIK3CD	0.319	C2919828	Chronic ulcerative colitis	5293	Kinase	C06		Disease or Syndrome	ALL	1	0.99999	DTO_03300101	2010	0.885	O00329
2010	disease	0.01	Digestive System Diseases	PIK3CG	0.32	C2919828	Chronic ulcerative colitis	5294	Kinase	C06		Disease or Syndrome	ALL	1	1.4076e-06	DTO_03300101	2010	0.885	P48736
2019	disease	0.01	Digestive System Diseases	PMP22	0.471	C2919828	Chronic ulcerative colitis	5376	Cellular structure	C06		Disease or Syndrome	ALL	1	0.90958	DTO_05007530	2019	0.885	Q01453
2017	disease	0.01	Digestive System Diseases	POMC	0.356	C2919828	Chronic ulcerative colitis	5443		C06		Disease or Syndrome	ALL	1	0.00011658		2017	0.846	P01189
2018	disease	0.01	Digestive System Diseases	ACSS2	0.506	C2919828	Chronic ulcerative colitis	55902	Enzyme	C06		Disease or Syndrome	ALL	1	1.1443e-13	DTO_05007624	2018	0.808	Q9NR19
2003	disease	0.01	Digestive System Diseases	B2M	0.447	C2919828	Chronic ulcerative colitis	567	Immune response	C06		Disease or Syndrome	ALL	1	0.56167	DTO_05007608	2003	0.846	P61769
2017	disease	0.01	Digestive System Diseases	RELA	0.406	C2919828	Chronic ulcerative colitis	5970	Transcription factor	C06		Disease or Syndrome	ALL	1	0.99948	DTO_05007542	2017	0.885	Q04206
2019	disease	0.01	Digestive System Diseases	SLC25A19	0.653	C2919828	Chronic ulcerative colitis	60386	Transporter	C06		Disease or Syndrome	ALL	1	0.64923	DTO_05007405	2019	0.577	Q9HC21
2017	disease	0.01	Digestive System Diseases	GORASP1	0.428	C2919828	Chronic ulcerative colitis	64689		C06		Disease or Syndrome	ALL	1	0.019543		2017	0.846	Q9BQQ3
2017	disease	0.01	Digestive System Diseases	WNK1	0.416	C2919828	Chronic ulcerative colitis	65125	Kinase	C06		Disease or Syndrome	ALL	1	1	DTO_03300101	2017	0.846	Q9H4A3
2017	disease	0.01	Digestive System Diseases	SLC15A1	0.7	C2919828	Chronic ulcerative colitis	6564	Transporter	C06		Disease or Syndrome	ALL	1	4.9948e-13	DTO_05007405	2017	0.615	P46059
2017	disease	0.01	Digestive System Diseases	SYT1	0.412	C2919828	Chronic ulcerative colitis	6857	Transporter	C06		Disease or Syndrome	ALL	1	0.60038	DTO_05007405	2017	0.846	P21579
2011	disease	0.01	Digestive System Diseases	TAC1	0.424	C2919828	Chronic ulcerative colitis	6863		C06		Disease or Syndrome	ALL	1	0.74608		2011	0.923	P20366
2011	disease	0.01	Digestive System Diseases	TACR1	0.502	C2919828	Chronic ulcerative colitis	6869	G-protein coupled receptor	C06		Disease or Syndrome	ALL	1	0.00038437	DTO_02300001	2011	0.885	P25103
2010	disease	0.01	Digestive System Diseases	CA2	0.506	C2919828	Chronic ulcerative colitis	760		C06		Disease or Syndrome	ALL	1	1.6946e-06		2010	0.808	P00918
2010	disease	0.01	Digestive System Diseases	SLC25A20	0.563	C2919828	Chronic ulcerative colitis	788	Transporter	C06		Disease or Syndrome	ALL	1	1.1972e-07	DTO_05007405	2010	0.769	O43772
2019	disease	0.01	Digestive System Diseases	CCDC6	0.517	C2919828	Chronic ulcerative colitis	8030		C06		Disease or Syndrome	ALL	1	0.57714		2019	0.808	Q16204
2018	disease	0.01	Digestive System Diseases	ACCS	0.522	C2919828	Chronic ulcerative colitis	84680	Enzyme	C06		Disease or Syndrome	ALL	1	8.9836e-07	DTO_05007624	2018	0.731	Q96QU6
2013	disease	0.01	Digestive System Diseases	CAT	0.359	C2919828	Chronic ulcerative colitis	847	Enzyme	C06		Disease or Syndrome	ALL	1	1.6263e-10	DTO_05007624	2013	0.962	P04040
2017	disease	0.01	Digestive System Diseases	IL33	0.409	C2919828	Chronic ulcerative colitis	90865		C06		Disease or Syndrome	ALL	1	8.2925e-10		2017	0.885	O95760
2018	disease	0.01	Digestive System Diseases	ICAM1	0.364	C2937222	Chronic ulcerative proctitis	3383		C06		Disease or Syndrome	ALL	1	0.035295		2018	0.962	P05362
2019	disease	0.01	Digestive System Diseases	ARSA	0.448	C2937222	Chronic ulcerative proctitis	410	Enzyme	C06		Disease or Syndrome	ALL	1	1.0893e-11	DTO_05007624	2019	0.923	P15289
2020	disease	0.01	Digestive System Diseases	TNF	0.231	C2937222	Chronic ulcerative proctitis	7124	Signaling	C06		Disease or Syndrome	ALL	1	0.8033	DTO_05007599	2020	0.962	P01375
2004	disease	0.01		EBI3	0.474	C3843756	Ulcerative colitis or Crohn's	10148	Signaling			Disease or Syndrome	ALL	1	0.10797	DTO_05007599	2004	0.808	Q14213
2006	disease	0.01		NOD1	0.541	C3843756	Ulcerative colitis or Crohn's	10392	Enzyme			Disease or Syndrome	ALL	0	2.4602e-18	DTO_05007624	2006	0.769	Q9Y239
2006	disease	0.01		ICAM1	0.364	C3843756	Ulcerative colitis or Crohn's	3383				Disease or Syndrome	ALL	0	0.035295		2006	0.962	P05362
2019	disease	0.01		IL18	0.365	C3843756	Ulcerative colitis or Crohn's	3606				Disease or Syndrome	ALL	1	0.030717		2019	0.923	Q14116
2003	disease	0.01		MMP2	0.333	C3843756	Ulcerative colitis or Crohn's	4313	Enzyme			Disease or Syndrome	ALL	1	0.83878	DTO_05007624	2003	0.923	P08253
2003	disease	0.01		MMP3	0.408	C3843756	Ulcerative colitis or Crohn's	4314	Enzyme			Disease or Syndrome	ALL	1	5.7362e-15	DTO_05007624	2003	0.885	P08254
2005	disease	0.01		TLR9	0.411	C3843756	Ulcerative colitis or Crohn's	54106				Disease or Syndrome	ALL	1	9.8117e-06		2005	0.885	Q9NR96
1995	disease	0.01		CCL2	0.321	C3843756	Ulcerative colitis or Crohn's	6347	Signaling			Disease or Syndrome	ALL	1	0.60786	DTO_05007599	1995	0.962	P13500
2017	disease	0.01		ST14	0.514	C3843756	Ulcerative colitis or Crohn's	6768	Enzyme			Disease or Syndrome	ALL	1	0.56042	DTO_05007624	2017	0.769	Q9Y5Y6
2013	disease	0.01		TFF1	0.529	C3843756	Ulcerative colitis or Crohn's	7031	Signaling			Disease or Syndrome	ALL	1	0.00088929	DTO_05007599	2013	0.769	P04155
2004	disease	0.01		TP53	0.236	C3843756	Ulcerative colitis or Crohn's	7157	Transcription factor			Disease or Syndrome	ALL	1	0.53235	DTO_05007542	2004	0.962	P04637
2006	disease	0.01		DLG5	0.686	C3843756	Ulcerative colitis or Crohn's	9231				Disease or Syndrome	ALL	0	0.99948		2006	0.5	Q8TDM6
2002	disease	0.01		CD14	0.392	C3843756	Ulcerative colitis or Crohn's	929				Disease or Syndrome	ALL	1	4.8813e-05		2002	0.885	P08571
1999	disease	0.01	Infections; Stomatognathic Diseases	TP53	0.236	C3873482	Chronic ulcerative stomatitis	7157	Transcription factor	C01;C07		Disease or Syndrome	ALL	1	0.53235	DTO_05007542	1999	0.962	P04637

## Sheet: Primary sclerosing cholangitis
year_final	disease_type	score	disease_class_name	gene_symbol	gene_dsi	diseaseid	disease_name	geneid	protein_class_name	disease_class	el	disease_semantic_type	source	ei	gene_pli	protein_class	year_initial	gene_dpi	uniprotid
2013	disease	0.63	Digestive System Diseases	MST1	0.465	C0566602	Primary sclerosing cholangitis	4485	Enzyme	C06		Disease or Syndrome	ALL	1	4.7831e-19	DTO_05007624	2011	0.885	P26927
2019	disease	0.56	Digestive System Diseases	ABCB4	0.529	C0566602	Primary sclerosing cholangitis	5244	Transporter	C06		Disease or Syndrome	ALL	0.9	2.2138e-07	DTO_05007405	2004	0.615	P21439
2017	disease	0.4	Digestive System Diseases	MST1	0.465	C0008313	Cholangitis, Sclerosing	4485	Enzyme	C06		Disease or Syndrome	ALL	1	4.7831e-19	DTO_05007624	2011	0.885	P26927
2016	disease	0.4	Digestive System Diseases	NOS2	0.364	C0008313	Cholangitis, Sclerosing	4843		C06		Disease or Syndrome	ALL	1	4.0277e-15		2003	0.923	P35228
2017	disease	0.4	Digestive System Diseases	UBASH3A	0.638	C0008313	Cholangitis, Sclerosing	53347		C06		Disease or Syndrome	ALL	1	1.0489e-10		2016	0.538	P57075
2017	disease	0.4	Digestive System Diseases	UBASH3A	0.638	C0566602	Primary sclerosing cholangitis	53347		C06		Disease or Syndrome	ALL	1	1.0489e-10		2013	0.538	P57075
2019	disease	0.32	Digestive System Diseases	ABCB4	0.529	C0008313	Cholangitis, Sclerosing	5244	Transporter	C06		Disease or Syndrome	ALL	1	2.2138e-07	DTO_05007405	2006	0.615	P21439
2014	disease	0.32	Digestive System Diseases	TCF4	0.464	C0566602	Primary sclerosing cholangitis	6925	Transcription factor	C06		Disease or Syndrome	ALL	1	0.99981	DTO_05007542	2013	0.846	P15884
2017	disease	0.31	Digestive System Diseases	BCL2L11	0.51	C0566602	Primary sclerosing cholangitis	10018		C06		Disease or Syndrome	ALL	1	0.88857		2011	0.731	O43521
2013	disease	0.31	Digestive System Diseases	GPR35	0.587	C0566602	Primary sclerosing cholangitis	2859	G-protein coupled receptor	C06		Disease or Syndrome	ALL	1	0.0049273	DTO_02300001	2013	0.654	Q9HC97
2012	disease	0.31	Digestive System Diseases	HIF1A	0.327	C0566602	Primary sclerosing cholangitis	3091	Transcription factor	C06		Disease or Syndrome	ALL	1	0.9777	DTO_05007542	2012	0.923	Q16665
2003	disease	0.31	Digestive System Diseases	NOS2	0.364	C0566602	Primary sclerosing cholangitis	4843		C06		Disease or Syndrome	ALL	1	4.0277e-15		2003	0.923	P35228
2011	disease	0.3	Digestive System Diseases	BCL2L11	0.51	C0008313	Cholangitis, Sclerosing	10018		C06		Disease or Syndrome	ALL	1	0.88857		2011	0.731	O43521
2012	disease	0.3	Digestive System Diseases	HIF1A	0.327	C0008313	Cholangitis, Sclerosing	3091	Transcription factor	C06		Disease or Syndrome	ALL	1	0.9777	DTO_05007542	2012	0.923	Q16665
2014	disease	0.13	Digestive System Diseases	IL2RA	0.389	C0566602	Primary sclerosing cholangitis	3559	Receptor	C06		Disease or Syndrome	ALL	1	0.054709	DTO_05007575	2007	0.885	P01589
2016	disease	0.11	Digestive System Diseases	GATD3A	0.619	C0008313	Cholangitis, Sclerosing	8209		C06		Disease or Syndrome	ALL	1	2.9727e-05		2013	0.654	A0A0B4J2D5;P0DPI2
2016	disease	0.11	Digestive System Diseases	SH2B3	0.527	C0566602	Primary sclerosing cholangitis	10019		C06		Disease or Syndrome	ALL	1	0.00010289		2013	0.692	Q9UQQ2
2013	disease	0.1	Digestive System Diseases	ZDHHC20P2	0.89	C0008313	Cholangitis, Sclerosing	100048908		C06		Disease or Syndrome	ALL	1			2013	0.192
2016	disease	0.1	Digestive System Diseases	SPATA48	0.76	C0008313	Cholangitis, Sclerosing	100130988		C06		Disease or Syndrome	ALL	1	3.77e-08		2016	0.231	A4D263
2017	disease	0.1	Digestive System Diseases	SH2B3	0.527	C0008313	Cholangitis, Sclerosing	10019		C06		Disease or Syndrome	ALL	1	0.00010289		2013	0.692	Q9UQQ2
2016	disease	0.1	Digestive System Diseases	RTEL1-TNFRSF6B	0.682	C0008313	Cholangitis, Sclerosing	100533107		C06		Disease or Syndrome	ALL	1			2016	0.385
2016	disease	0.1	Digestive System Diseases	IFNG-AS1	0.659	C0008313	Cholangitis, Sclerosing	100885789		C06		Disease or Syndrome	ALL	1			2016	0.654
2016	disease	0.1	Digestive System Diseases	LINC00824	0.695	C0008313	Cholangitis, Sclerosing	101927774		C06		Disease or Syndrome	ALL	1			2016	0.346
2016	disease	0.1	Digestive System Diseases	LINC01147	0.821	C0008313	Cholangitis, Sclerosing	101928791		C06		Disease or Syndrome	ALL	1			2016	0.192
2016	disease	0.1	Digestive System Diseases	GLYAT	0.729	C0008313	Cholangitis, Sclerosing	10249		C06		Disease or Syndrome	ALL	1	3.6418e-08		2016	0.462	Q6IB77
2016	disease	0.1	Digestive System Diseases	LINC02863	0.821	C0008313	Cholangitis, Sclerosing	102723741		C06		Disease or Syndrome	ALL	1			2016	0.154
2016	disease	0.1	Digestive System Diseases	CCR5AS	0.805	C0008313	Cholangitis, Sclerosing	102724297		C06		Disease or Syndrome	ALL	1			2016	0.115
2016	disease	0.1	Digestive System Diseases	TNIP1	0.564	C0008313	Cholangitis, Sclerosing	10318		C06		Disease or Syndrome	ALL	1	0.47559		2016	0.769	Q15025
2017	disease	0.1	Digestive System Diseases	CD226	0.548	C0008313	Cholangitis, Sclerosing	10666		C06		Disease or Syndrome	ALL	1	0.03921		2013	0.769	Q15762
2018	disease	0.1	Digestive System Diseases	LINC01967	0.931	C0008313	Cholangitis, Sclerosing	107986041		C06		Disease or Syndrome	ALL	1			2018	0.115
2016	disease	0.1	Digestive System Diseases	ADCY3	0.678	C0008313	Cholangitis, Sclerosing	109		C06		Disease or Syndrome	ALL	1	1.9545e-11		2016	0.615	O60266
2016	disease	0.1	Digestive System Diseases	FGFR1OP	0.656	C0008313	Cholangitis, Sclerosing	11116		C06		Disease or Syndrome	ALL	1	0.00062816		2016	0.577	O95684
2016	disease	0.1	Digestive System Diseases	PKIG	0.78	C0008313	Cholangitis, Sclerosing	11142	Enzyme modulator	C06		Disease or Syndrome	ALL	1	0.51408	DTO_05007584	2016	0.269	Q9Y2B9
2018	disease	0.1	Digestive System Diseases	SP140	0.691	C0008313	Cholangitis, Sclerosing	11262		C06		Disease or Syndrome	ALL	1	4.9994e-08		2016	0.577	Q13342
2016	disease	0.1	Digestive System Diseases	PARK7	0.535	C0008313	Cholangitis, Sclerosing	11315	Enzyme	C06		Disease or Syndrome	ALL	1	0.75335	DTO_05007624	2016	0.808	Q99497
2016	disease	0.1	Digestive System Diseases	RMI2	0.666	C0008313	Cholangitis, Sclerosing	116028		C06		Disease or Syndrome	ALL	1	0.018953		2016	0.5	Q96E14
2016	disease	0.1	Digestive System Diseases	ANTXR2	0.568	C0008313	Cholangitis, Sclerosing	118429	Receptor	C06		Disease or Syndrome	ALL	1	0.086921	DTO_05007575	2016	0.808	P58335
2016	disease	0.1	Digestive System Diseases	NXPE1	0.839	C0008313	Cholangitis, Sclerosing	120400		C06		Disease or Syndrome	ALL	1	1.3061e-12		2016	0.115	Q8N323
2016	disease	0.1	Digestive System Diseases	LRRK2	0.51	C0008313	Cholangitis, Sclerosing	120892	Kinase	C06		Disease or Syndrome	ALL	1	2.5757e-30	DTO_03300101	2016	0.808	Q5S007
2016	disease	0.1	Digestive System Diseases	NRAD1	0.792	C0008313	Cholangitis, Sclerosing	121838		C06		Disease or Syndrome	ALL	1			2016	0.192
2016	disease	0.1	Digestive System Diseases	ZPBP2	0.729	C0008313	Cholangitis, Sclerosing	124626		C06		Disease or Syndrome	ALL	1	1.2212e-08		2016	0.308	Q6X784
2016	disease	0.1	Digestive System Diseases	RAVER1	0.805	C0008313	Cholangitis, Sclerosing	125950	Nucleic acid binding	C06		Disease or Syndrome	ALL	1	0.91101	DTO_05007557	2016	0.231	Q8IY67
2016	disease	0.1	Digestive System Diseases	ZNF831	0.792	C0008313	Cholangitis, Sclerosing	128611		C06		Disease or Syndrome	ALL	1	7.8727e-10		2016	0.192	Q5JPB2
2017	disease	0.1	Digestive System Diseases	SGSM1	0.89	C0008313	Cholangitis, Sclerosing	129049	Enzyme	C06		Disease or Syndrome	ALL	1	1.5957e-05	DTO_05007624	2017	0.192	Q2NKQ1
2016	disease	0.1	Digestive System Diseases	CREM	0.575	C0008313	Cholangitis, Sclerosing	1390		C06		Disease or Syndrome	ALL	1	0.50878		2016	0.692	Q03060
2016	disease	0.1	Digestive System Diseases	LINC01620	0.805	C0008313	Cholangitis, Sclerosing	140834		C06		Disease or Syndrome	ALL	1	0.45157		2016	0.269
2016	disease	0.1	Digestive System Diseases	IL23R	0.466	C0008313	Cholangitis, Sclerosing	149233	Signaling	C06		Disease or Syndrome	ALL	1	0.00055961	DTO_05007599	2016	0.769	Q5VWK5
2016	disease	0.1	Digestive System Diseases	PUS10	0.736	C0008313	Cholangitis, Sclerosing	150962		C06		Disease or Syndrome	ALL	1	7.8796e-14		2016	0.346	Q3MIT2
2016	disease	0.1	Digestive System Diseases	CMC1	0.711	C0008313	Cholangitis, Sclerosing	152100		C06		Disease or Syndrome	ALL	1	0.1073		2016	0.308	Q7Z7K0
2016	disease	0.1	Digestive System Diseases	DAP	0.53	C0008313	Cholangitis, Sclerosing	1611	Enzyme modulator	C06		Disease or Syndrome	ALL	1	0.0035018	DTO_05007584	2016	0.808	P51397
2016	disease	0.1	Digestive System Diseases	DENND1B	0.716	C0008313	Cholangitis, Sclerosing	163486		C06		Disease or Syndrome	ALL	1	0.20408		2016	0.308	Q6P3S1
2016	disease	0.1	Digestive System Diseases	DNMT3A	0.445	C0008313	Cholangitis, Sclerosing	1788		C06		Disease or Syndrome	ALL	1	7.3538e-39		2016	0.846	Q9Y6K1
2016	disease	0.1	Digestive System Diseases	AHR	0.41	C0008313	Cholangitis, Sclerosing	196	Transcription factor	C06		Disease or Syndrome	ALL	1	0.99999	DTO_05007542	2016	0.923	P35869
2016	disease	0.1	Digestive System Diseases	SLC39A11	0.711	C0008313	Cholangitis, Sclerosing	201266	Transporter	C06		Disease or Syndrome	ALL	1	2.3522e-18	DTO_05007405	2016	0.308	Q8N1S5
2016	disease	0.1	Digestive System Diseases	HIPK1	0.716	C0008313	Cholangitis, Sclerosing	204851	Kinase	C06		Disease or Syndrome	ALL	1	1	DTO_03300101	2016	0.269	Q86Z02
2016	disease	0.1	Digestive System Diseases	ERN1	0.513	C0008313	Cholangitis, Sclerosing	2081	Kinase	C06		Disease or Syndrome	ALL	1	0.99027	DTO_03300101	2016	0.808	O75460
2016	disease	0.1	Digestive System Diseases	ETS1	0.444	C0008313	Cholangitis, Sclerosing	2113	Transcription factor	C06		Disease or Syndrome	ALL	1	0.7816	DTO_05007542	2016	0.731	P14921
2016	disease	0.1	Digestive System Diseases	JAZF1	0.582	C0008313	Cholangitis, Sclerosing	221895		C06		Disease or Syndrome	ALL	1	0.89582		2016	0.654	Q86VZ6
2016	disease	0.1	Digestive System Diseases	FNDC3A	0.674	C0008313	Cholangitis, Sclerosing	22862		C06		Disease or Syndrome	ALL	1	0.99998		2016	0.577	Q9Y2H6
2016	disease	0.1	Digestive System Diseases	ZNF365	0.641	C0008313	Cholangitis, Sclerosing	22891		C06		Disease or Syndrome	ALL	1	0.00046761		2016	0.654	Q70YC4;Q70YC5
2016	disease	0.1	Digestive System Diseases	SBNO2	0.663	C0008313	Cholangitis, Sclerosing	22904	Enzyme	C06		Disease or Syndrome	ALL	1	0.0070655	DTO_05007624	2016	0.538	Q9Y2G9
2017	disease	0.1	Digestive System Diseases	SIK2	0.674	C0008313	Cholangitis, Sclerosing	23235	Kinase	C06		Disease or Syndrome	ALL	1	0.99651	DTO_03300101	2013	0.577	Q9H0K1
2017	disease	0.1	Digestive System Diseases	CLEC16A	0.612	C0008313	Cholangitis, Sclerosing	23274		C06		Disease or Syndrome	ALL	1	0.27595		2016	0.654	Q2KHT3
2016	disease	0.1	Digestive System Diseases	SLC9A8	0.736	C0008313	Cholangitis, Sclerosing	23315	Transporter	C06		Disease or Syndrome	ALL	1	2.9146e-10	DTO_05007405	2016	0.5	Q9Y2E8
2016	disease	0.1	Digestive System Diseases	IL27	0.457	C0008313	Cholangitis, Sclerosing	246778		C06		Disease or Syndrome	ALL	1	0.78232		2016	0.808	Q8NEV9
2016	disease	0.1	Digestive System Diseases	NR5A2	0.563	C0008313	Cholangitis, Sclerosing	2494	Nuclear receptor	C06		Disease or Syndrome	ALL	1	0.23807	DTO_00102000	2016	0.731	O00482
2016	disease	0.1	Digestive System Diseases	FUT2	0.552	C0008313	Cholangitis, Sclerosing	2524	Enzyme	C06		Disease or Syndrome	ALL	1	5.3218e-14	DTO_05007624	2016	0.731	Q10981
2017	disease	0.1	Digestive System Diseases	PRKD2	0.666	C0008313	Cholangitis, Sclerosing	25865	Kinase	C06		Disease or Syndrome	ALL	1	0.99995	DTO_03300101	2013	0.538	Q9BZL6
2016	disease	0.1	Digestive System Diseases	PTPN22	0.438	C0008313	Cholangitis, Sclerosing	26191		C06		Disease or Syndrome	ALL	1	3.4921e-21		2016	0.846	Q9Y2R2
2016	disease	0.1	Digestive System Diseases	GBAP1	0.623	C0008313	Cholangitis, Sclerosing	2630		C06		Disease or Syndrome	ALL	1			2016	0.538
2016	disease	0.1	Digestive System Diseases	GCKR	0.604	C0008313	Cholangitis, Sclerosing	2646		C06		Disease or Syndrome	ALL	1	8.5354e-19		2016	0.615	Q14397
2017	disease	0.1	Digestive System Diseases	FOXP1	0.46	C0008313	Cholangitis, Sclerosing	27086		C06		Disease or Syndrome	ALL	1	0.99998		2017	0.808	Q9H334
2016	disease	0.1	Digestive System Diseases	GNA12	0.547	C0008313	Cholangitis, Sclerosing	2768	Enzyme modulator	C06		Disease or Syndrome	ALL	1	0.96994	DTO_05007584	2016	0.769	Q03113
2017	disease	0.1	Digestive System Diseases	GNGT2	0.805	C0008313	Cholangitis, Sclerosing	2793	Enzyme modulator	C06		Disease or Syndrome	ALL	1	0.19392	DTO_05007584	2017	0.154	O14610
2017	disease	0.1	Digestive System Diseases	CCDC88B	0.743	C0008313	Cholangitis, Sclerosing	283234	Enzyme modulator	C06		Disease or Syndrome	ALL	1	1.399e-09	DTO_05007584	2017	0.192	A6NC98
2016	disease	0.1	Digestive System Diseases	FAM177A1	0.769	C0008313	Cholangitis, Sclerosing	283635	Enzyme	C06		Disease or Syndrome	ALL	1	0.0011791	DTO_05007624	2016	0.231	Q8N128
2016	disease	0.1	Digestive System Diseases	GPR35	0.587	C0008313	Cholangitis, Sclerosing	2859	G-protein coupled receptor	C06		Disease or Syndrome	ALL	1	0.0049273	DTO_02300001	2013	0.654	Q9HC97
2016	disease	0.1	Digestive System Diseases	UQCR10	0.839	C0008313	Cholangitis, Sclerosing	29796	Enzyme	C06		Disease or Syndrome	ALL	1	0.14162	DTO_05007624	2016	0.115	Q9UDW1
2016	disease	0.1	Digestive System Diseases	IL19	0.558	C0008313	Cholangitis, Sclerosing	29949		C06		Disease or Syndrome	ALL	1	4.325e-05		2016	0.769	Q9UHD0
2018	disease	0.1	Digestive System Diseases	KCNIP1	0.716	C0008313	Cholangitis, Sclerosing	30820	Ion channel	C06		Disease or Syndrome	ALL	1	0.0042091	DTO_01300327	2018	0.5	Q9NZI2
2018	disease	0.1	Digestive System Diseases	HLA-DQB1	0.407	C0008313	Cholangitis, Sclerosing	3119	Immune response	C06		Disease or Syndrome	ALL	1	0.0089259	DTO_05007608	2018	0.885	P01920
2016	disease	0.1	Digestive System Diseases	C17orf67	0.792	C0008313	Cholangitis, Sclerosing	339210		C06		Disease or Syndrome	ALL	1	6.5469e-06		2016	0.308	Q0P5P2
2018	disease	0.1	Digestive System Diseases	SP110	0.656	C0008313	Cholangitis, Sclerosing	3431		C06		Disease or Syndrome	ALL	1	1.4595e-14		2018	0.5	Q9HB58
2016	disease	0.1	Digestive System Diseases	IRGM	0.617	C0008313	Cholangitis, Sclerosing	345611		C06		Disease or Syndrome	ALL	1			2016	0.538	A1A4Y4
2016	disease	0.1	Digestive System Diseases	IFNGR2	0.597	C0008313	Cholangitis, Sclerosing	3460	Receptor	C06		Disease or Syndrome	ALL	1	0.95281	DTO_05007575	2016	0.577	P38484
2016	disease	0.1	Digestive System Diseases	IL1R1	0.509	C0008313	Cholangitis, Sclerosing	3554	Receptor	C06		Disease or Syndrome	ALL	1	0.15126	DTO_05007575	2016	0.769	P14778
2016	disease	0.1	Digestive System Diseases	IL2RA	0.389	C0008313	Cholangitis, Sclerosing	3559	Receptor	C06		Disease or Syndrome	ALL	1	0.054709	DTO_05007575	2016	0.885	P01589
2016	disease	0.1	Digestive System Diseases	IL6R	0.471	C0008313	Cholangitis, Sclerosing	3570	Signaling	C06		Disease or Syndrome	ALL	1	3.1681e-05	DTO_05007599	2016	0.846	P08887
2016	disease	0.1	Digestive System Diseases	IL10	0.281	C0008313	Cholangitis, Sclerosing	3586		C06		Disease or Syndrome	ALL	1	0.0058874		2016	0.923	P22301
2017	disease	0.1	Digestive System Diseases	INPP5A	0.743	C0008313	Cholangitis, Sclerosing	3632	Enzyme	C06		Disease or Syndrome	ALL	1	0.98121	DTO_05007624	2017	0.385	Q14642
2016	disease	0.1	Digestive System Diseases	ITGAL	0.511	C0008313	Cholangitis, Sclerosing	3683		C06		Disease or Syndrome	ALL	1	0.0043213		2016	0.885	P20701
2016	disease	0.1	Digestive System Diseases	LINC02213	0.839	C0008313	Cholangitis, Sclerosing	389273		C06		Disease or Syndrome	ALL	1	0.012566		2016	0.115
2016	disease	0.1	Digestive System Diseases	C1orf141	0.691	C0008313	Cholangitis, Sclerosing	400757		C06		Disease or Syndrome	ALL	1	0.0032311		2016	0.385	Q5JVX7
2016	disease	0.1	Digestive System Diseases	LINC01185	0.743	C0008313	Cholangitis, Sclerosing	400957		C06		Disease or Syndrome	ALL	1			2016	0.346
2016	disease	0.1	Digestive System Diseases	TEX41	0.743	C0008313	Cholangitis, Sclerosing	401014		C06		Disease or Syndrome	ALL	1			2016	0.269
2016	disease	0.1	Digestive System Diseases	SMAD3	0.415	C0008313	Cholangitis, Sclerosing	4088	Transcription factor	C06		Disease or Syndrome	ALL	1	0.79796	DTO_05007542	2016	0.923	P84022
2017	disease	0.1	Digestive System Diseases	MANBA	0.736	C0008313	Cholangitis, Sclerosing	4126	Enzyme	C06		Disease or Syndrome	ALL	1	1.3066e-18	DTO_05007624	2017	0.462	O00462
	disease	0.1	Digestive System Diseases	CIITA	0.536	C0008313	Cholangitis, Sclerosing	4261		C06		Disease or Syndrome	ALL		1.3618e-07			0.808	P33076
2016	disease	0.1	Digestive System Diseases	IRF1-AS1	0.67	C0008313	Cholangitis, Sclerosing	441108		C06		Disease or Syndrome	ALL	1	0.0041687		2016	0.385	Q8N8D9
2016	disease	0.1	Digestive System Diseases	NFATC1	0.517	C0008313	Cholangitis, Sclerosing	4772	Transcription factor	C06		Disease or Syndrome	ALL	1	0.15652	DTO_05007542	2016	0.731	O95644
2016	disease	0.1	Digestive System Diseases	NFKB1	0.396	C0008313	Cholangitis, Sclerosing	4790	Transcription factor	C06		Disease or Syndrome	ALL	1	1	DTO_05007542	2016	0.923	P19838
2016	disease	0.1	Digestive System Diseases	NOTCH1	0.369	C0008313	Cholangitis, Sclerosing	4851		C06		Disease or Syndrome	ALL	1	1		2016	0.885	P46531
2016	disease	0.1	Digestive System Diseases	DELEC1	0.573	C0008313	Cholangitis, Sclerosing	50514		C06		Disease or Syndrome	ALL	1	2.6727e-05		2016	0.692	Q9P2X7
2018	disease	0.1	Digestive System Diseases	DCTN4	0.472	C0008313	Cholangitis, Sclerosing	51164		C06		Disease or Syndrome	ALL	1	0.73221		2018	0.846	Q9UJW0
	disease	0.1	Digestive System Diseases	DCDC2	0.546	C0008313	Cholangitis, Sclerosing	51473		C06		Disease or Syndrome	ALL		5.6611e-10			0.769	Q9UHG0
2016	disease	0.1	Digestive System Diseases	HDAC7	0.597	C0008313	Cholangitis, Sclerosing	51564	Epigenetic regulator	C06		Disease or Syndrome	ALL	1	0.99969	DTO_05007378	2013	0.654	Q8WUI4
2016	disease	0.1	Digestive System Diseases	ERAP1	0.556	C0008313	Cholangitis, Sclerosing	51752	Enzyme	C06		Disease or Syndrome	ALL	1	2.0562e-26	DTO_05007624	2016	0.692	Q9NZ08
2016	disease	0.1	Digestive System Diseases	PLAU	0.425	C0008313	Cholangitis, Sclerosing	5328	Enzyme	C06		Disease or Syndrome	ALL	1	2.3058e-06	DTO_05007624	2016	0.923	P00749
2017	disease	0.1	Digestive System Diseases	MIR4435-2HG	0.604	C0008313	Cholangitis, Sclerosing	541471		C06		Disease or Syndrome	ALL	1			2011	0.692
2016	disease	0.1	Digestive System Diseases	CDKAL1	0.617	C0008313	Cholangitis, Sclerosing	54901		C06		Disease or Syndrome	ALL	1	0.016021		2016	0.615	Q5VV42
2016	disease	0.1	Digestive System Diseases	FAM118A	0.821	C0008313	Cholangitis, Sclerosing	55007		C06		Disease or Syndrome	ALL	1	6.3156e-05		2016	0.154	Q9NWS6
2016	disease	0.1	Digestive System Diseases	PPP2R3C	0.7	C0008313	Cholangitis, Sclerosing	55012	Enzyme	C06		Disease or Syndrome	ALL	1	6.818e-09	DTO_05007624	2016	0.538	Q969Q6
2016	disease	0.1	Digestive System Diseases	BANK1	0.653	C0008313	Cholangitis, Sclerosing	55024		C06		Disease or Syndrome	ALL	1	4.7905e-12		2016	0.538	Q8NDB2
2016	disease	0.1	Digestive System Diseases	ATG16L1	0.543	C0008313	Cholangitis, Sclerosing	55054		C06		Disease or Syndrome	ALL	1	0.96452		2016	0.769	Q676U5
2016	disease	0.1	Digestive System Diseases	RIC8B	0.821	C0008313	Cholangitis, Sclerosing	55188		C06		Disease or Syndrome	ALL	1	0.99892		2016	0.115	Q9NVN3
2016	disease	0.1	Digestive System Diseases	INAVA	0.743	C0008313	Cholangitis, Sclerosing	55765		C06		Disease or Syndrome	ALL	1	0.00022109		2016	0.346	Q3KP66
2016	disease	0.1	Digestive System Diseases	PRKCB	0.453	C0008313	Cholangitis, Sclerosing	5579	Kinase	C06		Disease or Syndrome	ALL	1	1	DTO_03300101	2016	0.885	P05771
2016	disease	0.1	Digestive System Diseases	PRKCQ	0.636	C0008313	Cholangitis, Sclerosing	5588	Kinase	C06		Disease or Syndrome	ALL	1	0.2972	DTO_03300101	2016	0.654	Q04759
2016	disease	0.1	Digestive System Diseases	ZMIZ1	0.588	C0008313	Cholangitis, Sclerosing	57178		C06		Disease or Syndrome	ALL	1	0.99937		2016	0.615	Q9ULJ6
2016	disease	0.1	Digestive System Diseases	PTPN2	0.538	C0008313	Cholangitis, Sclerosing	5771		C06		Disease or Syndrome	ALL	1	0.99953		2016	0.692	P17706
2016	disease	0.1	Digestive System Diseases	ACTA2	0.508	C0008313	Cholangitis, Sclerosing	59	Cellular structure	C06		Disease or Syndrome	ALL	1	0.93017	DTO_05007530	2016	0.846	P62736
2016	disease	0.1	Digestive System Diseases	RDX	0.593	C0008313	Cholangitis, Sclerosing	5962	Cellular structure	C06		Disease or Syndrome	ALL	1	0.85245	DTO_05007530	2016	0.615	P35241
	disease	0.1	Digestive System Diseases	RFX5	0.65	C0008313	Cholangitis, Sclerosing	5993	Enzyme	C06		Disease or Syndrome	ALL		1.9605e-11	DTO_05007624		0.577	P48382
	disease	0.1	Digestive System Diseases	RFXAP	0.663	C0008313	Cholangitis, Sclerosing	5994		C06		Disease or Syndrome	ALL		0.023275			0.577	O00287
2016	disease	0.1	Digestive System Diseases	BACH2	0.539	C0008313	Cholangitis, Sclerosing	60468		C06		Disease or Syndrome	ALL	1	0.99803		2016	0.731	Q9BYV9
2016	disease	0.1	Digestive System Diseases	RPS6KB1	0.511	C0008313	Cholangitis, Sclerosing	6198	Kinase	C06		Disease or Syndrome	ALL	1	0.97285	DTO_03300101	2016	0.731	P23443
2017	disease	0.1	Digestive System Diseases	ATXN2	0.482	C0008313	Cholangitis, Sclerosing	6311	Nucleic acid binding	C06		Disease or Syndrome	ALL	1	0.85289	DTO_05007557	2013	0.808	Q99700
2016	disease	0.1	Digestive System Diseases	THADA	0.686	C0008313	Cholangitis, Sclerosing	63892	Receptor	C06		Disease or Syndrome	ALL	1	4.6208e-41	DTO_05007575	2016	0.5	Q6YHU6
2016	disease	0.1	Digestive System Diseases	PRDM1	0.538	C0008313	Cholangitis, Sclerosing	639		C06		Disease or Syndrome	ALL	1	0.9565		2016	0.731	O75626
2016	disease	0.1	Digestive System Diseases	GAL3ST2	0.805	C0008313	Cholangitis, Sclerosing	64090		C06		Disease or Syndrome	ALL	1	2.9341e-11		2016	0.192	Q9H3Q3
2016	disease	0.1	Digestive System Diseases	NOD2	0.423	C0008313	Cholangitis, Sclerosing	64127	Enzyme	C06		Disease or Syndrome	ALL	1	1.9834e-30	DTO_05007624	2016	0.923	Q9HC29
2016	disease	0.1	Digestive System Diseases	IFIH1	0.471	C0008313	Cholangitis, Sclerosing	64135		C06		Disease or Syndrome	ALL	1	6.9819e-44		2016	0.808	Q9BYX4
2016	disease	0.1	Digestive System Diseases	ERAP2	0.615	C0008313	Cholangitis, Sclerosing	64167	Enzyme	C06		Disease or Syndrome	ALL	1	1.0028e-28	DTO_05007624	2016	0.577	Q6P179
2016	disease	0.1	Digestive System Diseases	CARD9	0.566	C0008313	Cholangitis, Sclerosing	64170		C06		Disease or Syndrome	ALL	1	8.1491e-13		2016	0.654	Q9H257
2016	disease	0.1	Digestive System Diseases	LINC00598	0.743	C0008313	Cholangitis, Sclerosing	646982		C06		Disease or Syndrome	ALL	1			2016	0.192
2016	disease	0.1	Digestive System Diseases	STAT3	0.32	C0008313	Cholangitis, Sclerosing	6774	Nucleic acid binding	C06		Disease or Syndrome	ALL	1	1	DTO_05007557	2016	0.923	P40763
2016	disease	0.1	Digestive System Diseases	STK11	0.435	C0008313	Cholangitis, Sclerosing	6794	Kinase	C06		Disease or Syndrome	ALL	1	0.9934	DTO_03300101	2016	0.808	Q15831
2013	disease	0.1	Digestive System Diseases	TCF4	0.464	C0008313	Cholangitis, Sclerosing	6925	Transcription factor	C06		Disease or Syndrome	ALL	1	0.99981	DTO_05007542	2013	0.846	P15884
2016	disease	0.1	Digestive System Diseases	TLR4	0.321	C0008313	Cholangitis, Sclerosing	7099		C06		Disease or Syndrome	ALL	1	4.6131e-09		2016	0.962	O00206
2016	disease	0.1	Digestive System Diseases	TNFAIP3	0.481	C0008313	Cholangitis, Sclerosing	7128	Enzyme	C06		Disease or Syndrome	ALL	1	0.99972	DTO_05007624	2016	0.808	P21580
2016	disease	0.1	Digestive System Diseases	TNFRSF1A	0.409	C0008313	Cholangitis, Sclerosing	7132		C06		Disease or Syndrome	ALL	1	0.9949		2016	0.923	P19438
2016	disease	0.1	Digestive System Diseases	TYK2	0.505	C0008313	Cholangitis, Sclerosing	7297	Kinase	C06		Disease or Syndrome	ALL	1	4.4963e-08	DTO_03300101	2016	0.769	P29597
2016	disease	0.1	Digestive System Diseases	UBE2L3	0.644	C0008313	Cholangitis, Sclerosing	7332	Enzyme	C06		Disease or Syndrome	ALL	1	0.83844	DTO_05007624	2016	0.615	P68036
2016	disease	0.1	Digestive System Diseases	MYRF	0.584	C0008313	Cholangitis, Sclerosing	745		C06		Disease or Syndrome	ALL	1	1		2016	0.731	Q9Y2G1
2016	disease	0.1	Digestive System Diseases	TMEM258	0.644	C0008313	Cholangitis, Sclerosing	746		C06		Disease or Syndrome	ALL	1	0.0018504		2016	0.654	P61165
2017	disease	0.1	Digestive System Diseases	MMEL1	0.606	C0008313	Cholangitis, Sclerosing	79258	Enzyme	C06		Disease or Syndrome	ALL	1	1.2441e-22	DTO_05007624	2013	0.692	Q495T6
2017	disease	0.1	Digestive System Diseases	TANGO6	0.89	C0008313	Cholangitis, Sclerosing	79613		C06		Disease or Syndrome	ALL	1	6.3244e-14		2017	0.077	Q9C0B7
2016	disease	0.1	Digestive System Diseases	ANKRD55	0.65	C0008313	Cholangitis, Sclerosing	79722		C06		Disease or Syndrome	ALL	1	6.7577e-08		2016	0.462	Q3KP44
2016	disease	0.1	Digestive System Diseases	CPEB4	0.621	C0008313	Cholangitis, Sclerosing	80315	Nucleic acid binding	C06		Disease or Syndrome	ALL	1	0.98555	DTO_05007557	2016	0.462	Q17RY0
2016	disease	0.1	Digestive System Diseases	NDFIP1	0.716	C0008313	Cholangitis, Sclerosing	80762		C06		Disease or Syndrome	ALL	1	0.97747		2016	0.462	Q9BT67
2016	disease	0.1	Digestive System Diseases	TSPAN14	0.78	C0008313	Cholangitis, Sclerosing	81619		C06		Disease or Syndrome	ALL	1	0.97908		2016	0.231	Q8NG11
	disease	0.1	Digestive System Diseases	RFXANK	0.644	C0008313	Cholangitis, Sclerosing	8625	Transcription factor	C06		Disease or Syndrome	ALL		8.6716e-06	DTO_05007542		0.577	O14593
2016	disease	0.1	Digestive System Diseases	TNFRSF14	0.568	C0008313	Cholangitis, Sclerosing	8764		C06		Disease or Syndrome	ALL	1	0.80752		2016	0.731	Q92956
2016	disease	0.1	Digestive System Diseases	TNFRSF6B	0.528	C0008313	Cholangitis, Sclerosing	8771		C06		Disease or Syndrome	ALL	1	3.874e-06		2016	0.731	O95407
2016	disease	0.1	Digestive System Diseases	IL18R1	0.473	C0008313	Cholangitis, Sclerosing	8809	Receptor	C06		Disease or Syndrome	ALL	1	8.625e-06	DTO_05007575	2016	0.808	Q13478
2016	disease	0.1	Digestive System Diseases	KSR1	0.666	C0008313	Cholangitis, Sclerosing	8844	Kinase	C06		Disease or Syndrome	ALL	1	0.069796	DTO_03300101	2016	0.346	Q8IVT5
2016	disease	0.1	Digestive System Diseases	ASAP2	0.585	C0008313	Cholangitis, Sclerosing	8853		C06		Disease or Syndrome	ALL	1	0.99996		2016	0.731	O43150
2016	disease	0.1	Digestive System Diseases	BSN	0.769	C0008313	Cholangitis, Sclerosing	8927		C06		Disease or Syndrome	ALL	1	1		2016	0.308	Q9UPA5
2016	disease	0.1	Digestive System Diseases	SKAP2	0.653	C0008313	Cholangitis, Sclerosing	8935		C06		Disease or Syndrome	ALL	1	0.0012836		2016	0.577	O75563
2016	disease	0.1	Digestive System Diseases	FIBP	0.674	C0008313	Cholangitis, Sclerosing	9158		C06		Disease or Syndrome	ALL	1	4.3854e-06		2016	0.538	O43427
2016	disease	0.1	Digestive System Diseases	OSMR	0.599	C0008313	Cholangitis, Sclerosing	9180	Signaling	C06		Disease or Syndrome	ALL	1	9.2144e-18	DTO_05007599	2016	0.577	Q99650
2016	disease	0.1	Digestive System Diseases	CD6	0.489	C0008313	Cholangitis, Sclerosing	923	Enzyme	C06		Disease or Syndrome	ALL	1	9.2695e-05	DTO_05007624	2016	0.808	P30203
2016	disease	0.1	Digestive System Diseases	ATG5	0.462	C0008313	Cholangitis, Sclerosing	9474	Transporter	C06		Disease or Syndrome	ALL	1	0.97758	DTO_05007405	2016	0.885	Q9H1Y0
2016	disease	0.1	Digestive System Diseases	NPEPPS	0.519	C0008313	Cholangitis, Sclerosing	9520	Enzyme	C06		Disease or Syndrome	ALL	1	1	DTO_05007624	2016	0.808	P55786
2016	disease	0.1	Digestive System Diseases	CD40	0.396	C0008313	Cholangitis, Sclerosing	958		C06		Disease or Syndrome	ALL	1	0.84603		2016	0.846	P25942
2016	disease	0.1	Digestive System Diseases	SETD1A	0.619	C0008313	Cholangitis, Sclerosing	9739		C06		Disease or Syndrome	ALL	1	1		2016	0.615	O15047
2016	disease	0.1	Digestive System Diseases	KEAP1	0.475	C0008313	Cholangitis, Sclerosing	9817		C06		Disease or Syndrome	ALL	1	0.00038766		2016	0.808	Q14145
2013	disease	0.1	Digestive System Diseases	CD226	0.548	C0566602	Primary sclerosing cholangitis	10666		C06		Disease or Syndrome	ALL	1	0.03921		2013	0.769	Q15762
2019	disease	0.1	Digestive System Diseases	CFTR	0.424	C0566602	Primary sclerosing cholangitis	1080	Ion channel	C06		Disease or Syndrome	ALL	1	2.1735e-58	DTO_01300327	1996	0.885	P13569
2013	disease	0.1	Digestive System Diseases	RMI2	0.666	C0566602	Primary sclerosing cholangitis	116028		C06		Disease or Syndrome	ALL	1	0.018953		2013	0.5	Q96E14
2017	disease	0.1	Digestive System Diseases	RBM45	0.383	C0566602	Primary sclerosing cholangitis	129831		C06		Disease or Syndrome	ALL	0.833	2.1132e-10		1995	0.846	Q8IUH3
2013	disease	0.1	Digestive System Diseases	PUS10	0.736	C0566602	Primary sclerosing cholangitis	150962		C06		Disease or Syndrome	ALL	1	7.8796e-14		2013	0.346	Q3MIT2
2013	disease	0.1	Digestive System Diseases	PHLDB1	0.722	C0566602	Primary sclerosing cholangitis	23187		C06		Disease or Syndrome	ALL	1	0.10667		2013	0.423	Q86UU1
2013	disease	0.1	Digestive System Diseases	SIK2	0.674	C0566602	Primary sclerosing cholangitis	23235	Kinase	C06		Disease or Syndrome	ALL	1	0.99651	DTO_03300101	2013	0.577	Q9H0K1
2013	disease	0.1	Digestive System Diseases	PRKD2	0.666	C0566602	Primary sclerosing cholangitis	25865	Kinase	C06		Disease or Syndrome	ALL	1	0.99995	DTO_03300101	2013	0.538	Q9BZL6
2020	disease	0.1	Digestive System Diseases	ACAD8	0.506	C0566602	Primary sclerosing cholangitis	27034	Enzyme	C06		Disease or Syndrome	ALL	1	5.6389e-14	DTO_05007624	2017	0.885	Q9UKU7
2018	disease	0.1	Digestive System Diseases	HLA-DRB1	0.333	C0566602	Primary sclerosing cholangitis	3123	Immune response	C06		Disease or Syndrome	ALL	0.947	0.0010997	DTO_05007608	1992	0.923	P01911
2013	disease	0.1	Digestive System Diseases	HDAC7	0.597	C0566602	Primary sclerosing cholangitis	51564	Epigenetic regulator	C06		Disease or Syndrome	ALL	1	0.99969	DTO_05007378	2011	0.654	Q8WUI4
2011	disease	0.1	Digestive System Diseases	MIR4435-2HG	0.604	C0566602	Primary sclerosing cholangitis	541471		C06		Disease or Syndrome	ALL	1			2011	0.692
2013	disease	0.1	Digestive System Diseases	RIC8B	0.821	C0566602	Primary sclerosing cholangitis	55188		C06		Disease or Syndrome	ALL	1	0.99892		2013	0.115	Q9NVN3
2013	disease	0.1	Digestive System Diseases	ATXN2	0.482	C0566602	Primary sclerosing cholangitis	6311	Nucleic acid binding	C06		Disease or Syndrome	ALL	1	0.85289	DTO_05007557	2013	0.808	Q99700
2013	disease	0.1	Digestive System Diseases	MMEL1	0.606	C0566602	Primary sclerosing cholangitis	79258	Enzyme	C06		Disease or Syndrome	ALL	1	1.2441e-22	DTO_05007624	2012	0.692	Q495T6
2012	disease	0.1	Digestive System Diseases	KIAA1109	0.603	C0566602	Primary sclerosing cholangitis	84162		C06		Disease or Syndrome	ALL	1	3.2559e-21		2012	0.654	Q2LD37
2013	disease	0.1	Digestive System Diseases	BSN	0.769	C0566602	Primary sclerosing cholangitis	8927		C06		Disease or Syndrome	ALL	1	1		2013	0.308	Q9UPA5
2014	disease	0.06	Digestive System Diseases	MICA	0.473	C0566602	Primary sclerosing cholangitis	100507436		C06		Disease or Syndrome	ALL	1	0.0049697		2001	0.846	Q29983
2018	disease	0.06	Digestive System Diseases	GPBAR1	0.548	C0566602	Primary sclerosing cholangitis	151306	G-protein coupled receptor	C06		Disease or Syndrome	ALL	1	1.3633e-09	DTO_02300001	2010	0.731	Q8TDU6
2017	disease	0.06	Digestive System Diseases	FUT2	0.552	C0566602	Primary sclerosing cholangitis	2524	Enzyme	C06		Disease or Syndrome	ALL	1	5.3218e-14	DTO_05007624	2012	0.731	Q10981
2017	disease	0.06	Digestive System Diseases	HLA-B	0.379	C0566602	Primary sclerosing cholangitis	3106		C06		Disease or Syndrome	ALL	1	3.8642e-05		2001	0.885	P01889
2019	disease	0.05	Digestive System Diseases	PSC	0.603	C0566602	Primary sclerosing cholangitis	100653366		C06		Disease or Syndrome	ALL	1			2015	0.731
2011	disease	0.05	Digestive System Diseases	CCR5	0.398	C0566602	Primary sclerosing cholangitis	1234	G-protein coupled receptor	C06		Disease or Syndrome	ALL	0.6	4.3094e-10	DTO_02300001	2001	0.885	P51681
2018	disease	0.05	Digestive System Diseases	IL2	0.336	C0566602	Primary sclerosing cholangitis	3558		C06		Disease or Syndrome	ALL	1	0.47968		2011	0.885	P60568
2019	disease	0.05	Digestive System Diseases	TNF	0.231	C0566602	Primary sclerosing cholangitis	7124	Signaling	C06		Disease or Syndrome	ALL	1	0.8033	DTO_05007599	1999	0.962	P01375
2009	disease	0.04	Digestive System Diseases	CFTR	0.424	C0008313	Cholangitis, Sclerosing	1080	Ion channel	C06		Disease or Syndrome	ALL	1	2.1735e-58	DTO_01300327	2003	0.885	P13569
2018	disease	0.04	Digestive System Diseases	DLAT	0.576	C0566602	Primary sclerosing cholangitis	1737		C06		Disease or Syndrome	ALL	1	2.2998e-08		2014	0.731	P10515
2003	disease	0.04	Digestive System Diseases	HLA-DQA1	0.416	C0566602	Primary sclerosing cholangitis	3117	Immune response	C06		Disease or Syndrome	ALL	1	0.023947	DTO_05007608	1998	0.846	P01909
2014	disease	0.04	Digestive System Diseases	HLA-DRB3	0.57	C0566602	Primary sclerosing cholangitis	3125	Immune response	C06		Disease or Syndrome	ALL	1		DTO_05007608	1992	0.885	P79483
2018	disease	0.04	Digestive System Diseases	IL10	0.281	C0566602	Primary sclerosing cholangitis	3586		C06		Disease or Syndrome	ALL	0.75	0.0058874		2000	0.923	P22301
2019	disease	0.04	Digestive System Diseases	MET	0.38	C0566602	Primary sclerosing cholangitis	4233	Kinase	C06		Disease or Syndrome	ALL	1	0.96998	DTO_03300101	2018	0.846	P08581
2018	disease	0.03	Digestive System Diseases	LOC102724197	0.559	C0566602	Primary sclerosing cholangitis	102724197		C06		Disease or Syndrome	ALL	0.667			2017	0.731
2007	disease	0.03	Digestive System Diseases	CDKN2A	0.3	C0566602	Primary sclerosing cholangitis	1029		C06		Disease or Syndrome	ALL	1	0.39474		1999	0.885	P42771;Q8N726
2019	disease	0.03	Digestive System Diseases	NLRP3	0.361	C0566602	Primary sclerosing cholangitis	114548		C06		Disease or Syndrome	ALL	1	0.00081103		2015	0.962	Q96P20
2020	disease	0.03	Digestive System Diseases	ALB	0.317	C0566602	Primary sclerosing cholangitis	213	Transporter	C06		Disease or Syndrome	ALL	1	0.64329	DTO_05007405	2017	0.962	P02768
2019	disease	0.03	Digestive System Diseases	FBN2	0.505	C0566602	Primary sclerosing cholangitis	2201	Calcium-binding protein	C06		Disease or Syndrome	ALL	1	1	DTO_05007616	2017	0.808	P35556
2020	disease	0.03	Digestive System Diseases	GP2	0.67	C0566602	Primary sclerosing cholangitis	2813		C06		Disease or Syndrome	ALL	0.667	1.675e-21		2018	0.5	P55259
2014	disease	0.03	Digestive System Diseases	HLA-C	0.415	C0566602	Primary sclerosing cholangitis	3107		C06		Disease or Syndrome	ALL	1	1.5695e-06		1998	0.846	P10321
2011	disease	0.03	Digestive System Diseases	MMP3	0.408	C0566602	Primary sclerosing cholangitis	4314	Enzyme	C06		Disease or Syndrome	ALL	0.667	5.7362e-15	DTO_05007624	2001	0.885	P08254
2018	disease	0.03	Digestive System Diseases	NOTCH1	0.369	C0566602	Primary sclerosing cholangitis	4851		C06		Disease or Syndrome	ALL	0.667	1		2001	0.885	P46531
2018	disease	0.03	Digestive System Diseases	GGTLC1	0.559	C0566602	Primary sclerosing cholangitis	92086	Enzyme	C06		Disease or Syndrome	ALL	0.667	3.3367e-05	DTO_05007624	2017	0.731	Q9BX51
2017	disease	0.03	Digestive System Diseases	CD28	0.436	C0566602	Primary sclerosing cholangitis	940		C06		Disease or Syndrome	ALL	1	0.35779		2006	0.885	P10747
2019	disease	0.03	Digestive System Diseases	FGF19	0.548	C0566602	Primary sclerosing cholangitis	9965	Signaling	C06		Disease or Syndrome	ALL	1	0.57022	DTO_05007599	2016	0.615	O95750
2018	disease	0.03	Digestive System Diseases	NR1H4	0.513	C0566602	Primary sclerosing cholangitis	9971	Nuclear receptor	C06		Disease or Syndrome	ALL	1	0.00093892	DTO_00102000	2010	0.808	Q96RI1
2019	disease	0.02	Digestive System Diseases	PYCARD	0.457	C0008313	Cholangitis, Sclerosing	29108	Enzyme	C06		Disease or Syndrome	ALL	1	0.00019768	DTO_05007624	2018	0.808	Q9ULZ3
2016	disease	0.02	Digestive System Diseases	HLA-DRB1	0.333	C0008313	Cholangitis, Sclerosing	3123	Immune response	C06		Disease or Syndrome	ALL	1	0.0010997	DTO_05007608	2006	0.923	P01911
2018	disease	0.02	Digestive System Diseases	IL2	0.336	C0008313	Cholangitis, Sclerosing	3558		C06		Disease or Syndrome	ALL	1	0.47968		2017	0.885	P60568
2019	disease	0.02	Digestive System Diseases	STS	0.431	C0008313	Cholangitis, Sclerosing	412	Enzyme	C06		Disease or Syndrome	ALL	1	0.80886	DTO_05007624	2018	0.846	P08842
2017	disease	0.02	Digestive System Diseases	DEFB4B	0.51	C0566602	Primary sclerosing cholangitis	100289462		C06		Disease or Syndrome	ALL	1	0.067977		2004	0.769	O15263
2017	disease	0.02	Digestive System Diseases	CEACAM5	0.42	C0566602	Primary sclerosing cholangitis	1048		C06		Disease or Syndrome	ALL	1	4.1625e-10		2017	0.846	P06731
2007	disease	0.02	Digestive System Diseases	H3P10	0.35	C0566602	Primary sclerosing cholangitis	115482713		C06		Disease or Syndrome	ALL	1			1999	0.846
2017	disease	0.02	Digestive System Diseases	DEFB4A	0.507	C0566602	Primary sclerosing cholangitis	1673		C06		Disease or Syndrome	ALL	1	0.0011637		2004	0.769	O15263
2018	disease	0.02	Digestive System Diseases	EGFR	0.295	C0566602	Primary sclerosing cholangitis	1956	Kinase	C06		Disease or Syndrome	ALL	1	0.36837	DTO_03300101	2015	0.885	P00533
2019	disease	0.02	Digestive System Diseases	ETS1	0.444	C0566602	Primary sclerosing cholangitis	2113	Transcription factor	C06		Disease or Syndrome	ALL	1	0.7816	DTO_05007542	2017	0.731	P14921
2020	disease	0.02	Digestive System Diseases	SLC17A5	0.491	C0566602	Primary sclerosing cholangitis	26503	Transporter	C06		Disease or Syndrome	ALL	1	6.8514e-10	DTO_05007405	2019	0.808	Q9NRA2
2019	disease	0.02	Digestive System Diseases	GPT	0.403	C0566602	Primary sclerosing cholangitis	2875	Enzyme	C06		Disease or Syndrome	ALL	1	3.5945e-19	DTO_05007624	2019	0.923	P24298
2019	disease	0.02	Digestive System Diseases	PYCARD	0.457	C0566602	Primary sclerosing cholangitis	29108	Enzyme	C06		Disease or Syndrome	ALL	1	0.00019768	DTO_05007624	2018	0.808	Q9ULZ3
2014	disease	0.02	Digestive System Diseases	HLA-A	0.37	C0566602	Primary sclerosing cholangitis	3105		C06		Disease or Syndrome	ALL	1	0.0013299		1995	0.846	P04439
2018	disease	0.02	Digestive System Diseases	HLA-DQB1	0.407	C0566602	Primary sclerosing cholangitis	3119	Immune response	C06		Disease or Syndrome	ALL	1	0.0089259	DTO_05007608	2017	0.885	P01920
2019	disease	0.02	Digestive System Diseases	HP	0.412	C0566602	Primary sclerosing cholangitis	3240	Enzyme	C06		Disease or Syndrome	ALL	1	1.736e-05	DTO_05007624	2007	0.885	P00738
2006	disease	0.02	Digestive System Diseases	ICAM1	0.364	C0566602	Primary sclerosing cholangitis	3383		C06		Disease or Syndrome	ALL	1	0.035295		2004	0.962	P05362
2019	disease	0.02	Digestive System Diseases	IFNG	0.288	C0566602	Primary sclerosing cholangitis	3458		C06		Disease or Syndrome	ALL	1	0.47156		2018	0.962	P01579
2018	disease	0.02	Digestive System Diseases	IL6	0.248	C0566602	Primary sclerosing cholangitis	3569		C06		Disease or Syndrome	ALL	1	0.31536		2016	0.962	P05231
2017	disease	0.02	Digestive System Diseases	CXCL8	0.31	C0566602	Primary sclerosing cholangitis	3576	Signaling	C06		Disease or Syndrome	ALL	1	0.00027377	DTO_05007599	2016	0.962	P10145
2019	disease	0.02	Digestive System Diseases	LOXL2	0.527	C0566602	Primary sclerosing cholangitis	4017		C06		Disease or Syndrome	ALL	1	3.3844e-07		2018	0.731	Q9Y4K0
2017	disease	0.02	Digestive System Diseases	MIR200B	0.5	C0566602	Primary sclerosing cholangitis	406984		C06		Disease or Syndrome	ALL	1			2017	0.769
2019	disease	0.02	Digestive System Diseases	ARSA	0.448	C0566602	Primary sclerosing cholangitis	410	Enzyme	C06		Disease or Syndrome	ALL	1	1.0893e-11	DTO_05007624	2017	0.923	P15289
2019	disease	0.02	Digestive System Diseases	STS	0.431	C0566602	Primary sclerosing cholangitis	412	Enzyme	C06		Disease or Syndrome	ALL	1	0.80886	DTO_05007624	2018	0.846	P08842
2014	disease	0.02	Digestive System Diseases	FOXP3	0.368	C0566602	Primary sclerosing cholangitis	50943		C06		Disease or Syndrome	ALL	1	0.99424		2007	0.846	Q9BZS1
2015	disease	0.02	Digestive System Diseases	TLR9	0.411	C0566602	Primary sclerosing cholangitis	54106		C06		Disease or Syndrome	ALL	1	9.8117e-06		2007	0.885	Q9NR96
2015	disease	0.02	Digestive System Diseases	MAPK3	0.379	C0566602	Primary sclerosing cholangitis	5595	Kinase	C06		Disease or Syndrome	ALL	1	0.036884	DTO_03300101	2007	0.885	P27361
2013	disease	0.02	Digestive System Diseases	PTGS2	0.314	C0566602	Primary sclerosing cholangitis	5743	Enzyme	C06		Disease or Syndrome	ALL	1	0.99597	DTO_05007624	2001	0.962	P35354
2015	disease	0.02	Digestive System Diseases	HAMP	0.433	C0566602	Primary sclerosing cholangitis	57817		C06		Disease or Syndrome	ALL	1	0.0081797		2011	0.846	P81172
2012	disease	0.02	Digestive System Diseases	IL21	0.441	C0566602	Primary sclerosing cholangitis	59067		C06		Disease or Syndrome	ALL	1	0.6254		2011	0.769	Q9HBE4
2018	disease	0.02	Digestive System Diseases	STAT4	0.471	C0566602	Primary sclerosing cholangitis	6775	Nucleic acid binding	C06		Disease or Syndrome	ALL	1	0.7662	DTO_05007557	2016	0.769	Q14765
2007	disease	0.02	Digestive System Diseases	TLR4	0.321	C0566602	Primary sclerosing cholangitis	7099		C06		Disease or Syndrome	ALL	1	4.6131e-09		2007	0.962	O00206
2001	disease	0.02	Digestive System Diseases	TP53	0.236	C0566602	Primary sclerosing cholangitis	7157	Transcription factor	C06		Disease or Syndrome	ALL	1	0.53235	DTO_05007542	2000	0.962	P04637
2017	disease	0.02	Digestive System Diseases	VDR	0.352	C0566602	Primary sclerosing cholangitis	7421	Nuclear receptor	C06		Disease or Syndrome	ALL	1	1.6787e-05	DTO_00102000	2017	0.885	P11473
2018	disease	0.02	Digestive System Diseases	PNPLA3	0.556	C0566602	Primary sclerosing cholangitis	80339	Enzyme	C06		Disease or Syndrome	ALL	1	5.7409e-08	DTO_05007624	2013	0.692	Q9NST1
2016	disease	0.02	Digestive System Diseases	CASP3	0.351	C0566602	Primary sclerosing cholangitis	836	Enzyme	C06		Disease or Syndrome	ALL	1	0.10017	DTO_05007624	2013	0.923	P42574
2017	disease	0.02	Digestive System Diseases	TNFSF10	0.413	C0566602	Primary sclerosing cholangitis	8743	Signaling	C06		Disease or Syndrome	ALL	1	0.13495	DTO_05007599	2008	0.885	P50591
2015	disease	0.02	Digestive System Diseases	NR1I2	0.418	C0566602	Primary sclerosing cholangitis	8856	Nuclear receptor	C06		Disease or Syndrome	ALL	0.5	7.2668e-09	DTO_00102000	2006	0.846	O75469
2019	disease	0.02	Digestive System Diseases	CD14	0.392	C0566602	Primary sclerosing cholangitis	929		C06		Disease or Syndrome	ALL	1	4.8813e-05		2016	0.885	P08571
2017	disease	0.01	Digestive System Diseases	PSC	0.603	C0008313	Cholangitis, Sclerosing	100653366		C06		Disease or Syndrome	ALL	1			2017	0.731
2013	disease	0.01	Digestive System Diseases	GATD3B	0.636	C0008313	Cholangitis, Sclerosing	102724023		C06		Disease or Syndrome	ALL	1			2013	0.577	A0A0B4J2D5;P0DPI2
2002	disease	0.01	Digestive System Diseases	CDKN2A	0.3	C0008313	Cholangitis, Sclerosing	1029		C06		Disease or Syndrome	ALL	1	0.39474		2002	0.885	P42771;Q8N726
2019	disease	0.01	Digestive System Diseases	KIF12	0.861	C0008313	Cholangitis, Sclerosing	113220	Cellular structure	C06		Disease or Syndrome	ALL	1	4.1596e-12	DTO_05007530	2019	0.154	Q96FN5
2019	disease	0.01	Digestive System Diseases	MGLL	0.564	C0008313	Cholangitis, Sclerosing	11343	Enzyme	C06		Disease or Syndrome	ALL	1	0.020016	DTO_05007624	2019	0.731	Q99685
2004	disease	0.01	Digestive System Diseases	CCR5	0.398	C0008313	Cholangitis, Sclerosing	1234	G-protein coupled receptor	C06		Disease or Syndrome	ALL	1	4.3094e-10	DTO_02300001	2004	0.885	P51681
2018	disease	0.01	Digestive System Diseases	HT	0.505	C0008313	Cholangitis, Sclerosing	140805		C06		Disease or Syndrome	ALL	1			2018	0.731
2017	disease	0.01	Digestive System Diseases	CCBE1	0.585	C0008313	Cholangitis, Sclerosing	147372	Calcium-binding protein	C06		Disease or Syndrome	ALL	1	1.5315e-07	DTO_05007616	2017	0.769	Q6UXH8
2019	disease	0.01	Digestive System Diseases	CTNNB1	0.303	C0008313	Cholangitis, Sclerosing	1499		C06		Disease or Syndrome	ALL	1	0.99999		2019	0.885	P35222
2015	disease	0.01	Digestive System Diseases	GPBAR1	0.548	C0008313	Cholangitis, Sclerosing	151306	G-protein coupled receptor	C06		Disease or Syndrome	ALL	1	1.3633e-09	DTO_02300001	2015	0.731	Q8TDU6
2013	disease	0.01	Digestive System Diseases	DDC	0.535	C0008313	Cholangitis, Sclerosing	1644		C06		Disease or Syndrome	ALL	1	3.7519e-08		2013	0.769	P20711
2017	disease	0.01	Digestive System Diseases	ABCA4	0.493	C0008313	Cholangitis, Sclerosing	24	Transporter	C06		Disease or Syndrome	ALL	1	5.3499e-48	DTO_05007405	2017	0.769	P78363
2019	disease	0.01	Digestive System Diseases	GABPA	0.379	C0008313	Cholangitis, Sclerosing	2551	Transcription factor	C06		Disease or Syndrome	ALL	1	0.99812	DTO_05007542	2019	0.885	Q06546
2018	disease	0.01	Digestive System Diseases	ACAD8	0.506	C0008313	Cholangitis, Sclerosing	27034	Enzyme	C06		Disease or Syndrome	ALL	1	5.6389e-14	DTO_05007624	2018	0.885	Q9UKU7
2019	disease	0.01	Digestive System Diseases	GPT	0.403	C0008313	Cholangitis, Sclerosing	2875	Enzyme	C06		Disease or Syndrome	ALL	1	3.5945e-19	DTO_05007624	2019	0.923	P24298
2013	disease	0.01	Digestive System Diseases	HES1	0.468	C0008313	Cholangitis, Sclerosing	3280	Transcription factor	C06		Disease or Syndrome	ALL	1	0.7072	DTO_05007542	2013	0.885	Q14469
2004	disease	0.01	Digestive System Diseases	ICAM1	0.364	C0008313	Cholangitis, Sclerosing	3383		C06		Disease or Syndrome	ALL	1	0.035295		2004	0.962	P05362
2007	disease	0.01	Digestive System Diseases	KIR3DL1	0.475	C0008313	Cholangitis, Sclerosing	3811	Receptor	C06		Disease or Syndrome	ALL	1	8.3578e-14	DTO_05007575	2007	0.769	P43629
2019	disease	0.01	Digestive System Diseases	NFE2L2	0.357	C0008313	Cholangitis, Sclerosing	4780	Enzyme	C06		Disease or Syndrome	ALL	1	0.0035719	DTO_05007624	2019	0.885	Q16236
2014	disease	0.01	Digestive System Diseases	NEUROG3	0.647	C0008313	Cholangitis, Sclerosing	50674	Enzyme	C06		Disease or Syndrome	ALL	1	5.9611e-06	DTO_05007624	2014	0.5	Q9Y4Z2
2007	disease	0.01	Digestive System Diseases	CCL5	0.403	C0008313	Cholangitis, Sclerosing	6352	Signaling	C06		Disease or Syndrome	ALL	1	0.0017516	DTO_05007599	2007	0.885	P13501
2018	disease	0.01	Digestive System Diseases	CCR2	0.418	C0008313	Cholangitis, Sclerosing	729230		C06		Disease or Syndrome	ALL	1	0.023412		2018	0.846	P41597
2003	disease	0.01	Digestive System Diseases	SARNP	0.678	C0008313	Cholangitis, Sclerosing	84324		C06		Disease or Syndrome	ALL	1	0.99574		2003	0.5	P82979
2017	disease	0.01	Digestive System Diseases	TNFSF10	0.413	C0008313	Cholangitis, Sclerosing	8743	Signaling	C06		Disease or Syndrome	ALL	1	0.13495	DTO_05007599	2017	0.885	P50591
2017	disease	0.01	Digestive System Diseases	HSPB3	0.448	C0008313	Cholangitis, Sclerosing	8988		C06		Disease or Syndrome	ALL	1	6.0944e-05		2017	0.769	Q12988
2019	disease	0.01	Digestive System Diseases	ENTPD1	0.499	C0008313	Cholangitis, Sclerosing	953	Enzyme	C06		Disease or Syndrome	ALL	1	0.0080716	DTO_05007624	2019	0.769	P49961
2013	disease	0.01	Digestive System Diseases	PBC2	0.931	C0566602	Primary sclerosing cholangitis	100303716		C06		Disease or Syndrome	ALL	1			2013	0.192
2008	disease	0.01	Digestive System Diseases	KLRC4-KLRK1	0.469	C0566602	Primary sclerosing cholangitis	100528032		C06		Disease or Syndrome	ALL	1			2008	0.769	P26718
2013	disease	0.01	Digestive System Diseases	GATD3B	0.636	C0566602	Primary sclerosing cholangitis	102724023		C06		Disease or Syndrome	ALL	1			2013	0.577	A0A0B4J2D5;P0DPI2
2007	disease	0.01	Digestive System Diseases	NOD1	0.541	C0566602	Primary sclerosing cholangitis	10392	Enzyme	C06		Disease or Syndrome	ALL	1	2.4602e-18	DTO_05007624	2007	0.769	Q9Y239
2015	disease	0.01	Digestive System Diseases	AHSA1	0.396	C0566602	Primary sclerosing cholangitis	10598		C06		Disease or Syndrome	ALL	1	0.99896		2015	0.923	O95433
2018	disease	0.01	Digestive System Diseases	TXNIP	0.49	C0566602	Primary sclerosing cholangitis	10628		C06		Disease or Syndrome	ALL	1	0.15918		2018	0.731	Q9H3M7
2013	disease	0.01	Digestive System Diseases	MTCO2P12	0.368	C0566602	Primary sclerosing cholangitis	107075310		C06		Disease or Syndrome	ALL	1			2013	0.962
2020	disease	0.01	Digestive System Diseases	CCR9	0.573	C0566602	Primary sclerosing cholangitis	10803	G-protein coupled receptor	C06		Disease or Syndrome	ALL	1	0.0041986	DTO_02300001	2020	0.692	P51686
2017	disease	0.01	Digestive System Diseases	CEACAM3	0.494	C0566602	Primary sclerosing cholangitis	1084		C06		Disease or Syndrome	ALL	1	1.067e-09		2017	0.731	P40198
2017	disease	0.01	Digestive System Diseases	CEACAM7	0.494	C0566602	Primary sclerosing cholangitis	1087		C06		Disease or Syndrome	ALL	1	1.3466e-07		2017	0.769	Q14002
2019	disease	0.01	Digestive System Diseases	BTG3	0.528	C0566602	Primary sclerosing cholangitis	10950		C06		Disease or Syndrome	ALL	1	0.91582		2019	0.808	Q14201
2020	disease	0.01	Digestive System Diseases	CHRM3	0.464	C0566602	Primary sclerosing cholangitis	1131	G-protein coupled receptor	C06		Disease or Syndrome	ALL	1	0.99253	DTO_02300001	2020	0.885	P20309
2019	disease	0.01	Digestive System Diseases	KIF12	0.861	C0566602	Primary sclerosing cholangitis	113220	Cellular structure	C06		Disease or Syndrome	ALL	1	4.1596e-12	DTO_05007530	2019	0.154	Q96FN5
2019	disease	0.01	Digestive System Diseases	MGLL	0.564	C0566602	Primary sclerosing cholangitis	11343	Enzyme	C06		Disease or Syndrome	ALL	1	0.020016	DTO_05007624	2019	0.731	Q99685
2019	disease	0.01	Digestive System Diseases	CTHRC1	0.556	C0566602	Primary sclerosing cholangitis	115908	Enzyme	C06		Disease or Syndrome	ALL	1	2.6661e-05	DTO_05007624	2019	0.692	Q96CG8
2007	disease	0.01	Digestive System Diseases	KCNH8	0.603	C0566602	Primary sclerosing cholangitis	131096	Ion channel	C06		Disease or Syndrome	ALL	1	2.286e-10	DTO_01300327	2007	0.654	Q96L42
2015	disease	0.01	Digestive System Diseases	CRK	0.394	C0566602	Primary sclerosing cholangitis	1398		C06		Disease or Syndrome	ALL	1	0.95936		2015	0.923	P46108
2017	disease	0.01	Digestive System Diseases	DEFB104A	0.638	C0566602	Primary sclerosing cholangitis	140596		C06		Disease or Syndrome	ALL	1	0.093748		2017	0.692	Q8WTQ1
2018	disease	0.01	Digestive System Diseases	HT	0.505	C0566602	Primary sclerosing cholangitis	140805		C06		Disease or Syndrome	ALL	1			2018	0.731
2015	disease	0.01	Digestive System Diseases	MAPK14	0.379	C0566602	Primary sclerosing cholangitis	1432	Kinase	C06		Disease or Syndrome	ALL	1	0.37466	DTO_03300101	2015	0.923	Q16539
2017	disease	0.01	Digestive System Diseases	CCBE1	0.585	C0566602	Primary sclerosing cholangitis	147372	Calcium-binding protein	C06		Disease or Syndrome	ALL	1	1.5315e-07	DTO_05007616	2017	0.769	Q6UXH8
2006	disease	0.01	Digestive System Diseases	CTLA4	0.369	C0566602	Primary sclerosing cholangitis	1493		C06		Disease or Syndrome	ALL	1	0.94085		2006	0.923	P16410
2019	disease	0.01	Digestive System Diseases	CTNNB1	0.303	C0566602	Primary sclerosing cholangitis	1499		C06		Disease or Syndrome	ALL	1	0.99999		2019	0.885	P35222
2005	disease	0.01	Digestive System Diseases	CX3CR1	0.457	C0566602	Primary sclerosing cholangitis	1524	G-protein coupled receptor	C06		Disease or Syndrome	ALL	1	0.061371	DTO_02300001	2005	0.885	P49238
2017	disease	0.01	Digestive System Diseases	DCT	0.619	C0566602	Primary sclerosing cholangitis	1638	Enzyme	C06		Disease or Syndrome	ALL	1	7.3889e-14	DTO_05007624	2017	0.654	P40126
2013	disease	0.01	Digestive System Diseases	DDC	0.535	C0566602	Primary sclerosing cholangitis	1644		C06		Disease or Syndrome	ALL	1	3.7519e-08		2013	0.769	P20711
2004	disease	0.01	Digestive System Diseases	DEFB1	0.509	C0566602	Primary sclerosing cholangitis	1672		C06		Disease or Syndrome	ALL	1	0.4059		2004	0.808	P60022
2019	disease	0.01	Digestive System Diseases	AFP	0.429	C0566602	Primary sclerosing cholangitis	174	Transporter	C06		Disease or Syndrome	ALL	1	1.1383e-11	DTO_05007405	2019	0.885	P02771
2019	disease	0.01	Digestive System Diseases	AGA	0.57	C0566602	Primary sclerosing cholangitis	175	Enzyme	C06		Disease or Syndrome	ALL	1	4.2802e-06	DTO_05007624	2019	0.808	P20933
2017	disease	0.01	Digestive System Diseases	DNASE1	0.505	C0566602	Primary sclerosing cholangitis	1773		C06		Disease or Syndrome	ALL	1	6.9801e-21		2017	0.846	P24855
2016	disease	0.01	Digestive System Diseases	SLC26A3	0.554	C0566602	Primary sclerosing cholangitis	1811	Transporter	C06		Disease or Syndrome	ALL	1	1.3699e-13	DTO_05007405	2016	0.692	P40879
2018	disease	0.01	Digestive System Diseases	JAG1	0.429	C0566602	Primary sclerosing cholangitis	182		C06		Disease or Syndrome	ALL	1	1		2018	0.808	P78504
2007	disease	0.01	Digestive System Diseases	ELK1	0.537	C0566602	Primary sclerosing cholangitis	2002	Transcription factor	C06		Disease or Syndrome	ALL	1	0.93711	DTO_05007542	2007	0.692	P19419
2018	disease	0.01	Digestive System Diseases	ERBB2	0.328	C0566602	Primary sclerosing cholangitis	2064	Kinase	C06		Disease or Syndrome	ALL	1	0.0059892	DTO_03300101	2018	0.923	P04626
2005	disease	0.01	Digestive System Diseases	AKT1	0.311	C0566602	Primary sclerosing cholangitis	207	Kinase	C06		Disease or Syndrome	ALL	1	0.9759	DTO_03300101	2005	0.962	P31749
2020	disease	0.01	Digestive System Diseases	FBL	0.572	C0566602	Primary sclerosing cholangitis	2091	Enzyme	C06		Disease or Syndrome	ALL	1	0.99319	DTO_05007624	2020	0.654	P22087
2018	disease	0.01	Digestive System Diseases	ABCD1	0.563	C0566602	Primary sclerosing cholangitis	215	Transporter	C06		Disease or Syndrome	ALL	0	0.99896	DTO_05007405	2018	0.731	P33897
2019	disease	0.01	Digestive System Diseases	F3	0.415	C0566602	Primary sclerosing cholangitis	2152	Receptor	C06		Disease or Syndrome	ALL	1	0.018872	DTO_05007575	2019	0.846	P13726
2005	disease	0.01	Digestive System Diseases	PTK2B	0.448	C0566602	Primary sclerosing cholangitis	2185	Kinase	C06		Disease or Syndrome	ALL	1	0.93536	DTO_03300101	2005	0.808	Q14289
2008	disease	0.01	Digestive System Diseases	KLRK1	0.467	C0566602	Primary sclerosing cholangitis	22914		C06		Disease or Syndrome	ALL	1	6.9812e-14		2008	0.769	P26718
2007	disease	0.01	Digestive System Diseases	PDZD2	0.666	C0566602	Primary sclerosing cholangitis	23037	Signaling	C06		Disease or Syndrome	ALL	1	0.99694	DTO_05007599	2007	0.538	O15018
2014	disease	0.01	Digestive System Diseases	FOXO1	0.433	C0566602	Primary sclerosing cholangitis	2308		C06		Disease or Syndrome	ALL	1	0.99725		2014	0.846	Q12778
2013	disease	0.01	Digestive System Diseases	FOXO3	0.431	C0566602	Primary sclerosing cholangitis	2309		C06		Disease or Syndrome	ALL	1	0.98806		2013	0.808	O43524
2007	disease	0.01	Digestive System Diseases	TBC1D9	0.399	C0566602	Primary sclerosing cholangitis	23158	Enzyme	C06		Disease or Syndrome	ALL	1	2.8039e-05	DTO_05007624	2007	0.846	Q6ZT07
2017	disease	0.01	Digestive System Diseases	WWC1	0.61	C0566602	Primary sclerosing cholangitis	23286		C06		Disease or Syndrome	ALL	1	0.00039438		2017	0.692	Q8IX03
2007	disease	0.01	Digestive System Diseases	KCNH4	0.603	C0566602	Primary sclerosing cholangitis	23415	Ion channel	C06		Disease or Syndrome	ALL	1	0.99984	DTO_01300327	2007	0.615	Q9UQ05
2017	disease	0.01	Digestive System Diseases	ABCA4	0.493	C0566602	Primary sclerosing cholangitis	24	Transporter	C06		Disease or Syndrome	ALL	1	5.3499e-48	DTO_05007405	2017	0.769	P78363
2013	disease	0.01	Digestive System Diseases	FUT3	0.606	C0566602	Primary sclerosing cholangitis	2525	Enzyme	C06		Disease or Syndrome	ALL	1	6.2991e-05	DTO_05007624	2013	0.615	P21217
2019	disease	0.01	Digestive System Diseases	GABPA	0.379	C0566602	Primary sclerosing cholangitis	2551	Transcription factor	C06		Disease or Syndrome	ALL	1	0.99812	DTO_05007542	2019	0.885	Q06546
2018	disease	0.01	Digestive System Diseases	TXN2	0.628	C0566602	Primary sclerosing cholangitis	25828	Enzyme	C06		Disease or Syndrome	ALL	1	2.5584e-05	DTO_05007624	2018	0.615	Q99757
2015	disease	0.01	Digestive System Diseases	RNF19A	0.397	C0566602	Primary sclerosing cholangitis	25897	Enzyme	C06		Disease or Syndrome	ALL	1	0.025305	DTO_05007624	2015	0.923	Q9NV58
2015	disease	0.01	Digestive System Diseases	POLDIP2	0.396	C0566602	Primary sclerosing cholangitis	26073		C06		Disease or Syndrome	ALL	1	0.41407		2015	0.923	Q9Y2S7
2014	disease	0.01	Digestive System Diseases	B3GAT1	0.494	C0566602	Primary sclerosing cholangitis	27087	Enzyme	C06		Disease or Syndrome	ALL	1	0.13521	DTO_05007624	2014	0.769	Q9P2W7
2018	disease	0.01	Digestive System Diseases	GCLC	0.509	C0566602	Primary sclerosing cholangitis	2729	Enzyme	C06		Disease or Syndrome	ALL	1	0.42718	DTO_05007624	2018	0.885	P48506
2018	disease	0.01	Digestive System Diseases	GCLM	0.588	C0566602	Primary sclerosing cholangitis	2730	Enzyme	C06		Disease or Syndrome	ALL	1	0.99011	DTO_05007624	2018	0.846	P48507
2004	disease	0.01	Digestive System Diseases	NR3C1	0.393	C0566602	Primary sclerosing cholangitis	2908	Nuclear receptor	C06		Disease or Syndrome	ALL	1	0.96958	DTO_00102000	2004	0.885	P04150
2019	disease	0.01	Digestive System Diseases	CD274	0.324	C0566602	Primary sclerosing cholangitis	29126	Receptor	C06		Disease or Syndrome	ALL	1	0.01916	DTO_05007575	2019	0.923	Q9NZQ7
2008	disease	0.01	Digestive System Diseases	GSTT1	0.393	C0566602	Primary sclerosing cholangitis	2952		C06		Disease or Syndrome	ALL	1	0.00014834		2008	0.923	P30711
2006	disease	0.01	Digestive System Diseases	ICOS	0.502	C0566602	Primary sclerosing cholangitis	29851		C06		Disease or Syndrome	ALL	0	0.031284		2006	0.731	Q9Y6W8
2018	disease	0.01	Digestive System Diseases	ANXA2	0.453	C0566602	Primary sclerosing cholangitis	302		C06		Disease or Syndrome	ALL	1	9.7728e-05		2018	0.808	P07355
2017	disease	0.01	Digestive System Diseases	HCLS1	0.539	C0566602	Primary sclerosing cholangitis	3059	Cellular structure	C06		Disease or Syndrome	ALL	1	1.3157e-06	DTO_05007530	2017	0.846	P14317
1992	disease	0.01	Digestive System Diseases	HLA-DOA	0.509	C0566602	Primary sclerosing cholangitis	3111	Immune response	C06		Disease or Syndrome	ALL	1	2.9776e-10	DTO_05007608	1992	0.808	P06340
1995	disease	0.01	Digestive System Diseases	HLA-DPB1	0.453	C0566602	Primary sclerosing cholangitis	3115	Immune response	C06		Disease or Syndrome	ALL	0	5.3254e-10	DTO_05007608	1995	0.923	P04440
1994	disease	0.01	Digestive System Diseases	HLA-DRB5	0.608	C0566602	Primary sclerosing cholangitis	3127	Immune response	C06		Disease or Syndrome	ALL	1	3.6359e-07	DTO_05007608	1994	0.731	Q30154
2001	disease	0.01	Digestive System Diseases	AIRE	0.516	C0566602	Primary sclerosing cholangitis	326		C06		Disease or Syndrome	ALL	1	4.0468e-12		2001	0.808	O43918
2013	disease	0.01	Digestive System Diseases	HES1	0.468	C0566602	Primary sclerosing cholangitis	3280	Transcription factor	C06		Disease or Syndrome	ALL	1	0.7072	DTO_05007542	2013	0.885	Q14469
2003	disease	0.01	Digestive System Diseases	NANOS2	0.678	C0566602	Primary sclerosing cholangitis	339345		C06		Disease or Syndrome	ALL	1	0.051664		2003	0.462	P60321
2001	disease	0.01	Digestive System Diseases	IL1A	0.333	C0566602	Primary sclerosing cholangitis	3552		C06		Disease or Syndrome	ALL	0	0.0001602		2001	0.962	P01583
2001	disease	0.01	Digestive System Diseases	IL1B	0.276	C0566602	Primary sclerosing cholangitis	3553		C06		Disease or Syndrome	ALL	0	0.13005		2001	0.962	P01584
2000	disease	0.01	Digestive System Diseases	IL1RN	0.373	C0566602	Primary sclerosing cholangitis	3557		C06		Disease or Syndrome	ALL	1	0.030914		2000	0.923	P18510
2018	disease	0.01	Digestive System Diseases	IL12A	0.491	C0566602	Primary sclerosing cholangitis	3592		C06		Disease or Syndrome	ALL	1	0.04746		2018	0.808	P29459
2007	disease	0.01	Digestive System Diseases	IL13	0.386	C0566602	Primary sclerosing cholangitis	3596		C06		Disease or Syndrome	ALL	1	0.014426		2007	0.846	P35225
2018	disease	0.01	Digestive System Diseases	IL15	0.422	C0566602	Primary sclerosing cholangitis	3600		C06		Disease or Syndrome	ALL	1	0.70859		2018	0.846	P40933
2019	disease	0.01	Digestive System Diseases	IL17A	0.324	C0566602	Primary sclerosing cholangitis	3605		C06		Disease or Syndrome	ALL	1	0.043049		2019	0.923	Q16552
2018	disease	0.01	Digestive System Diseases	INSRR	0.508	C0566602	Primary sclerosing cholangitis	3645	Kinase	C06		Disease or Syndrome	ALL	1	5.3976e-24	DTO_03300101	2018	0.808	P14616
2007	disease	0.01	Digestive System Diseases	ISG20	0.414	C0566602	Primary sclerosing cholangitis	3669		C06		Disease or Syndrome	ALL	1	0.002899		2007	0.846	Q96AZ6
2019	disease	0.01	Digestive System Diseases	AREG	0.487	C0566602	Primary sclerosing cholangitis	374	Signaling	C06		Disease or Syndrome	ALL	1	0.35407	DTO_05007599	2019	0.769	P15514
2018	disease	0.01	Digestive System Diseases	LGALS3BP	0.546	C0566602	Primary sclerosing cholangitis	3959		C06		Disease or Syndrome	ALL	1	2.679e-07		2018	0.769	Q08380
2000	disease	0.01	Digestive System Diseases	LSS	0.606	C0566602	Primary sclerosing cholangitis	4047		C06		Disease or Syndrome	ALL	1	1.813e-07		2000	0.654	P48449
2018	disease	0.01	Digestive System Diseases	MIR122	0.468	C0566602	Primary sclerosing cholangitis	406906		C06		Disease or Syndrome	ALL	1			2018	0.808
2016	disease	0.01	Digestive System Diseases	MIR150	0.455	C0566602	Primary sclerosing cholangitis	406942		C06		Disease or Syndrome	ALL	1			2016	0.808
2016	disease	0.01	Digestive System Diseases	MIR200C	0.486	C0566602	Primary sclerosing cholangitis	406985		C06		Disease or Syndrome	ALL	1			2016	0.846
2018	disease	0.01	Digestive System Diseases	MIR21	0.363	C0566602	Primary sclerosing cholangitis	406991		C06		Disease or Syndrome	ALL	1			2018	0.846
2016	disease	0.01	Digestive System Diseases	MIR222	0.486	C0566602	Primary sclerosing cholangitis	407007		C06		Disease or Syndrome	ALL	1			2016	0.808
2005	disease	0.01	Digestive System Diseases	MCL1	0.43	C0566602	Primary sclerosing cholangitis	4170	Signaling	C06		Disease or Syndrome	ALL	1	0.96349	DTO_05007599	2005	0.808	Q07820
2015	disease	0.01	Digestive System Diseases	MEFV	0.44	C0566602	Primary sclerosing cholangitis	4210		C06		Disease or Syndrome	ALL	1	1.0177e-14		2015	0.885	O15553
2017	disease	0.01	Digestive System Diseases	MEN1	0.444	C0566602	Primary sclerosing cholangitis	4221		C06		Disease or Syndrome	ALL	1	0.99971		2017	0.808	O00255
2001	disease	0.01	Digestive System Diseases	MICB	0.576	C0566602	Primary sclerosing cholangitis	4277		C06		Disease or Syndrome	ALL	1	4.0609e-05		2001	0.731	Q29980
2018	disease	0.01	Digestive System Diseases	KMT2A	0.41	C0566602	Primary sclerosing cholangitis	4297		C06		Disease or Syndrome	ALL	1	1		2018	0.885	Q03164
2010	disease	0.01	Digestive System Diseases	MME	0.407	C0566602	Primary sclerosing cholangitis	4311	Enzyme	C06		Disease or Syndrome	ALL	1	1.465e-18	DTO_05007624	2010	0.808	P08473
2004	disease	0.01	Digestive System Diseases	MMP1	0.385	C0566602	Primary sclerosing cholangitis	4312	Enzyme	C06		Disease or Syndrome	ALL	0	7.7197e-18	DTO_05007624	2004	0.885	P03956
2014	disease	0.01	Digestive System Diseases	MMP2	0.333	C0566602	Primary sclerosing cholangitis	4313	Enzyme	C06		Disease or Syndrome	ALL	1	0.83878	DTO_05007624	2014	0.923	P08253
2014	disease	0.01	Digestive System Diseases	MMP9	0.305	C0566602	Primary sclerosing cholangitis	4318	Enzyme	C06		Disease or Syndrome	ALL	0	1.8869e-17	DTO_05007624	2014	0.923	P14780
2018	disease	0.01	Digestive System Diseases	MMP14	0.447	C0566602	Primary sclerosing cholangitis	4323	Enzyme	C06		Disease or Syndrome	ALL	1	0.99522	DTO_05007624	2018	0.769	P50281
2018	disease	0.01	Digestive System Diseases	MPO	0.377	C0566602	Primary sclerosing cholangitis	4353	Enzyme	C06		Disease or Syndrome	ALL	1	7.105e-15	DTO_05007624	2018	0.923	P05164
2013	disease	0.01	Digestive System Diseases	COX2	0.352	C0566602	Primary sclerosing cholangitis	4513	Enzyme	C06		Disease or Syndrome	ALL	1		DTO_05007624	2013	0.962	P00403
2014	disease	0.01	Digestive System Diseases	NCAM1	0.415	C0566602	Primary sclerosing cholangitis	4684		C06		Disease or Syndrome	ALL	1	0.99999		2014	0.885	P13591
2019	disease	0.01	Digestive System Diseases	NFE2L2	0.357	C0566602	Primary sclerosing cholangitis	4780	Enzyme	C06		Disease or Syndrome	ALL	1	0.0035719	DTO_05007624	2019	0.885	Q16236
2001	disease	0.01	Digestive System Diseases	NOTCH3	0.435	C0566602	Primary sclerosing cholangitis	4854		C06		Disease or Syndrome	ALL	0	0.40757		2001	0.808	Q9UM47
2017	disease	0.01	Digestive System Diseases	NRAS	0.39	C0566602	Primary sclerosing cholangitis	4893	Enzyme modulator	C06		Disease or Syndrome	ALL	1	0.49009	DTO_05007584	2017	0.808	P01111
2002	disease	0.01	Digestive System Diseases	DDR2	0.541	C0566602	Primary sclerosing cholangitis	4921	Kinase	C06		Disease or Syndrome	ALL	1	0.5503	DTO_03300101	2002	0.769	Q16832
2018	disease	0.01	Digestive System Diseases	ORM2	0.722	C0566602	Primary sclerosing cholangitis	5005		C06		Disease or Syndrome	ALL	1	2.0003e-06		2018	0.462	P19652
2017	disease	0.01	Digestive System Diseases	DEFB104B	0.638	C0566602	Primary sclerosing cholangitis	503618		C06		Disease or Syndrome	ALL	1	0.33176		2017	0.692	Q8WTQ1
2016	disease	0.01	Digestive System Diseases	PAEP	0.43	C0566602	Primary sclerosing cholangitis	5047	Enzyme	C06		Disease or Syndrome	ALL	1	3.1109e-08	DTO_05007624	2016	0.846	P09466
2012	disease	0.01	Digestive System Diseases	IL22	0.393	C0566602	Primary sclerosing cholangitis	50616		C06		Disease or Syndrome	ALL	1	0.00018843		2012	0.885	Q9GZX6
2018	disease	0.01	Digestive System Diseases	CUZD1	0.769	C0566602	Primary sclerosing cholangitis	50624		C06		Disease or Syndrome	ALL	1	2.2917e-11		2018	0.308	Q86UP6
2014	disease	0.01	Digestive System Diseases	NEUROG3	0.647	C0566602	Primary sclerosing cholangitis	50674	Enzyme	C06		Disease or Syndrome	ALL	1	5.9611e-06	DTO_05007624	2014	0.5	Q9Y4Z2
2018	disease	0.01	Digestive System Diseases	IL23A	0.415	C0566602	Primary sclerosing cholangitis	51561	Signaling	C06		Disease or Syndrome	ALL	1	0.35806	DTO_05007599	2018	0.846	Q9NPF7
2010	disease	0.01	Digestive System Diseases	PDZK1	0.65	C0566602	Primary sclerosing cholangitis	5174		C06		Disease or Syndrome	ALL	1	1.1586e-09		2010	0.654	Q5T2W1
2007	disease	0.01	Digestive System Diseases	ABCB1	0.344	C0566602	Primary sclerosing cholangitis	5243	Transporter	C06		Disease or Syndrome	ALL	1	1.2564e-05	DTO_05007405	2007	0.885	P08183
2015	disease	0.01	Digestive System Diseases	PIK3CD	0.319	C0566602	Primary sclerosing cholangitis	5293	Kinase	C06		Disease or Syndrome	ALL	1	0.99999	DTO_03300101	2015	0.885	O00329
2018	disease	0.01	Digestive System Diseases	TM6SF2	0.638	C0566602	Primary sclerosing cholangitis	53345		C06		Disease or Syndrome	ALL	1	3.6097e-05		2018	0.462	Q9BZW4
2017	disease	0.01	Digestive System Diseases	POLR2G	0.78	C0566602	Primary sclerosing cholangitis	5436	Enzyme	C06		Disease or Syndrome	ALL	1	1.257e-06	DTO_05007624	2017	0.269	P62487
2014	disease	0.01	Digestive System Diseases	KRT20	0.388	C0566602	Primary sclerosing cholangitis	54474		C06		Disease or Syndrome	ALL	1	9.0776e-11		2014	0.846	P35900
2018	disease	0.01	Digestive System Diseases	PPARA	0.432	C0566602	Primary sclerosing cholangitis	5465	Nuclear receptor	C06		Disease or Syndrome	ALL	1	0.030182	DTO_00102000	2018	0.885	Q07869
2007	disease	0.01	Digestive System Diseases	WDR11	0.524	C0566602	Primary sclerosing cholangitis	55717		C06		Disease or Syndrome	ALL	0	1.3704e-08		2007	0.808	Q9BZH6
2019	disease	0.01	Digestive System Diseases	USE1	0.592	C0566602	Primary sclerosing cholangitis	55850		C06		Disease or Syndrome	ALL	1	2.0712e-05		2019	0.769	Q9NZ43
2015	disease	0.01	Digestive System Diseases	MAPK1	0.33	C0566602	Primary sclerosing cholangitis	5594	Kinase	C06		Disease or Syndrome	ALL	1	0.99698	DTO_03300101	2015	0.923	P28482
2017	disease	0.01	Digestive System Diseases	PSG2	0.492	C0566602	Primary sclerosing cholangitis	5670		C06		Disease or Syndrome	ALL	1	1.382e-30		2017	0.731	P11465
2011	disease	0.01	Digestive System Diseases	RETN	0.454	C0566602	Primary sclerosing cholangitis	56729		C06		Disease or Syndrome	ALL	1	0.036545		2011	0.808	Q9HD89
2008	disease	0.01	Digestive System Diseases	AICDA	0.463	C0566602	Primary sclerosing cholangitis	57379	Enzyme	C06		Disease or Syndrome	ALL	1	9.2098e-06	DTO_05007624	2008	0.885	Q9GZX7
2017	disease	0.01	Digestive System Diseases	ADGRB3	0.736	C0566602	Primary sclerosing cholangitis	577	G-protein coupled receptor	C06		Disease or Syndrome	ALL	1	1	DTO_02300001	2017	0.192	O60242
2019	disease	0.01	Digestive System Diseases	BCL2	0.291	C0566602	Primary sclerosing cholangitis	596	Signaling	C06		Disease or Syndrome	ALL	1	0.55903	DTO_05007599	2019	0.885	P10415
2019	disease	0.01	Digestive System Diseases	BCL2L1	0.493	C0566602	Primary sclerosing cholangitis	598	Signaling	C06		Disease or Syndrome	ALL	1	0.93667	DTO_05007599	2019	0.885	Q07817
2018	disease	0.01	Digestive System Diseases	RLN2	0.626	C0566602	Primary sclerosing cholangitis	6019	Signaling	C06		Disease or Syndrome	ALL	1	0.00090025	DTO_05007599	2018	0.615	P04090
2016	disease	0.01	Digestive System Diseases	BCL3	0.541	C0566602	Primary sclerosing cholangitis	602		C06		Disease or Syndrome	ALL	1	0.98871		2016	0.731	P20749
2016	disease	0.01	Digestive System Diseases	MIR483	0.537	C0566602	Primary sclerosing cholangitis	619552		C06		Disease or Syndrome	ALL	1			2016	0.769
2017	disease	0.01	Digestive System Diseases	S100A8	0.43	C0566602	Primary sclerosing cholangitis	6279	Calcium-binding protein	C06		Disease or Syndrome	ALL	1	0.13761	DTO_05007616	2017	0.962	P05109
2017	disease	0.01	Digestive System Diseases	S100A12	0.488	C0566602	Primary sclerosing cholangitis	6283	Calcium-binding protein	C06		Disease or Syndrome	ALL	1	0.48234	DTO_05007616	2017	0.846	P80511
2016	disease	0.01	Digestive System Diseases	CFB	0.532	C0566602	Primary sclerosing cholangitis	629		C06		Disease or Syndrome	ALL	1	4.6696e-16		2016	0.769	P00751
2019	disease	0.01	Digestive System Diseases	CCL20	0.474	C0566602	Primary sclerosing cholangitis	6364	Signaling	C06		Disease or Syndrome	ALL	1	0.00024242	DTO_05007599	2019	0.846	P78556
2019	disease	0.01	Digestive System Diseases	CCL21	0.502	C0566602	Primary sclerosing cholangitis	6366	Signaling	C06		Disease or Syndrome	ALL	1	0.036239	DTO_05007599	2019	0.769	O00585
2016	disease	0.01	Digestive System Diseases	CCL25	0.61	C0566602	Primary sclerosing cholangitis	6370	Signaling	C06		Disease or Syndrome	ALL	1	0.015241	DTO_05007599	2016	0.692	O15444
2017	disease	0.01	Digestive System Diseases	SDC1	0.445	C0566602	Primary sclerosing cholangitis	6382	Extracellular structure	C06		Disease or Syndrome	ALL	1	0.0084118	DTO_05007621	2017	0.769	P18827
2007	disease	0.01	Digestive System Diseases	NOD2	0.423	C0566602	Primary sclerosing cholangitis	64127	Enzyme	C06		Disease or Syndrome	ALL	0	1.9834e-30	DTO_05007624	2007	0.923	Q9HC29
2019	disease	0.01	Digestive System Diseases	UBE2Z	0.601	C0566602	Primary sclerosing cholangitis	65264		C06		Disease or Syndrome	ALL	1	0.93838		2019	0.654	Q9H832
2018	disease	0.01	Digestive System Diseases	SLC10A2	0.621	C0566602	Primary sclerosing cholangitis	6555	Transporter	C06		Disease or Syndrome	ALL	1	9.5802e-17	DTO_05007405	2018	0.538	Q12908
2018	disease	0.01	Digestive System Diseases	SOD2	0.379	C0566602	Primary sclerosing cholangitis	6648	Enzyme	C06		Disease or Syndrome	ALL	1	0.15499	DTO_05007624	2018	0.923	P04179
2017	disease	0.01	Digestive System Diseases	SPP1	0.353	C0566602	Primary sclerosing cholangitis	6696		C06		Disease or Syndrome	ALL	1	2.146e-06		2017	0.885	P10451
2019	disease	0.01	Digestive System Diseases	SPTBN1	0.619	C0566602	Primary sclerosing cholangitis	6711		C06		Disease or Syndrome	ALL	1	1		2019	0.538	Q01082
2018	disease	0.01	Digestive System Diseases	SRY	0.456	C0566602	Primary sclerosing cholangitis	6736	Transcription factor	C06		Disease or Syndrome	ALL	1		DTO_05007542	2018	0.808	Q05066
2015	disease	0.01	Digestive System Diseases	SULT2A1	0.545	C0566602	Primary sclerosing cholangitis	6822		C06		Disease or Syndrome	ALL	1	1.2523e-15		2015	0.769	Q06520
2013	disease	0.01	Digestive System Diseases	TERC	0.471	C0566602	Primary sclerosing cholangitis	7012		C06		Disease or Syndrome	ALL	1			2013	0.846
2002	disease	0.01	Digestive System Diseases	TFF3	0.518	C0566602	Primary sclerosing cholangitis	7033	Signaling	C06		Disease or Syndrome	ALL	1	0.01591	DTO_05007599	2002	0.885	Q07654
2019	disease	0.01	Digestive System Diseases	C3	0.445	C0566602	Primary sclerosing cholangitis	718	Enzyme modulator	C06		Disease or Syndrome	ALL	1	0.90421	DTO_05007584	2019	0.885	P01024
2018	disease	0.01	Digestive System Diseases	CCR2	0.418	C0566602	Primary sclerosing cholangitis	729230		C06		Disease or Syndrome	ALL	1	0.023412		2018	0.846	P41597
2018	disease	0.01	Digestive System Diseases	TXN	0.447	C0566602	Primary sclerosing cholangitis	7295		C06		Disease or Syndrome	ALL	1	0.20119		2018	0.885	P10599
2018	disease	0.01	Digestive System Diseases	TXNRD1	0.529	C0566602	Primary sclerosing cholangitis	7296	Enzyme	C06		Disease or Syndrome	ALL	1	1.6062e-06	DTO_05007624	2018	0.692	Q16881
2019	disease	0.01	Digestive System Diseases	VIM	0.372	C0566602	Primary sclerosing cholangitis	7431		C06		Disease or Syndrome	ALL	1	0.71255		2019	0.846	P08670
2015	disease	0.01	Digestive System Diseases	AIMP2	0.393	C0566602	Primary sclerosing cholangitis	7965		C06		Disease or Syndrome	ALL	1	0.008024		2015	0.923	Q13155
2009	disease	0.01	Digestive System Diseases	NEIL1	0.623	C0566602	Primary sclerosing cholangitis	79661		C06		Disease or Syndrome	ALL	1	4.9641e-07		2009	0.769	Q96FI4
2019	disease	0.01	Digestive System Diseases	AGBL2	0.644	C0566602	Primary sclerosing cholangitis	79841	Enzyme	C06		Disease or Syndrome	ALL	1	3.9622e-16	DTO_05007624	2019	0.654	Q5U5Z8
2006	disease	0.01	Digestive System Diseases	MADCAM1	0.67	C0566602	Primary sclerosing cholangitis	8174		C06		Disease or Syndrome	ALL	1	0.53462		2006	0.5	Q13477
2013	disease	0.01	Digestive System Diseases	GATD3A	0.619	C0566602	Primary sclerosing cholangitis	8209		C06		Disease or Syndrome	ALL	1	2.9727e-05		2013	0.654	A0A0B4J2D5;P0DPI2
2012	disease	0.01	Digestive System Diseases	ARID1A	0.455	C0566602	Primary sclerosing cholangitis	8289		C06		Disease or Syndrome	ALL	1	1		2012	0.846	O14497
2018	disease	0.01	Digestive System Diseases	JAM3	0.619	C0566602	Primary sclerosing cholangitis	83700		C06		Disease or Syndrome	ALL	1	0.0006158		2018	0.654	Q9BX67
2003	disease	0.01	Digestive System Diseases	SARNP	0.678	C0566602	Primary sclerosing cholangitis	84324		C06		Disease or Syndrome	ALL	1	0.99574		2003	0.5	P82979
2018	disease	0.01	Digestive System Diseases	RSPO3	0.653	C0566602	Primary sclerosing cholangitis	84870		C06		Disease or Syndrome	ALL	1	0.089252		2018	0.423	Q9BXY4
2018	disease	0.01	Digestive System Diseases	AOC3	0.561	C0566602	Primary sclerosing cholangitis	8639		C06		Disease or Syndrome	ALL	1	6.267e-11		2018	0.769	Q16853
2004	disease	0.01	Digestive System Diseases	ABCB11	0.566	C0566602	Primary sclerosing cholangitis	8647	Transporter	C06		Disease or Syndrome	ALL	0	1.5612e-12	DTO_05007405	2004	0.654	O95342
2017	disease	0.01	Digestive System Diseases	SOCS1	0.445	C0566602	Primary sclerosing cholangitis	8651	Enzyme modulator	C06		Disease or Syndrome	ALL	1	0.58544	DTO_05007584	2017	0.808	O15524
2014	disease	0.01	Digestive System Diseases	TNFRSF25	0.573	C0566602	Primary sclerosing cholangitis	8718		C06		Disease or Syndrome	ALL	1	0.0086475		2014	0.769	Q93038
2017	disease	0.01	Digestive System Diseases	CFLAR	0.485	C0566602	Primary sclerosing cholangitis	8837	Enzyme	C06		Disease or Syndrome	ALL	1	0.99967	DTO_05007624	2017	0.846	O15519
2017	disease	0.01	Digestive System Diseases	HSPB3	0.448	C0566602	Primary sclerosing cholangitis	8988		C06		Disease or Syndrome	ALL	1	6.0944e-05		2017	0.769	Q12988
2017	disease	0.01	Digestive System Diseases	NOL3	0.575	C0566602	Primary sclerosing cholangitis	8996		C06		Disease or Syndrome	ALL	1	0.0001992		2017	0.808	O60936
2019	disease	0.01	Digestive System Diseases	XPR1	0.488	C0566602	Primary sclerosing cholangitis	9213	Transporter	C06		Disease or Syndrome	ALL	1	0.99999	DTO_05007405	2019	0.731	Q9UBH6
2007	disease	0.01	Digestive System Diseases	DLG5	0.686	C0566602	Primary sclerosing cholangitis	9231		C06		Disease or Syndrome	ALL	1	0.99948		2007	0.5	Q8TDM6
2014	disease	0.01	Digestive System Diseases	MS4A1	0.411	C0566602	Primary sclerosing cholangitis	931	Receptor	C06		Disease or Syndrome	ALL	1	5.0781e-05	DTO_05007575	2014	0.846	P11836
2009	disease	0.01	Digestive System Diseases	SLC9A3R1	0.547	C0566602	Primary sclerosing cholangitis	9368		C06		Disease or Syndrome	ALL	1	8.8416e-05		2009	0.577	O14745
2015	disease	0.01	Digestive System Diseases	GRAP2	0.394	C0566602	Primary sclerosing cholangitis	9402		C06		Disease or Syndrome	ALL	1	0.00015256		2015	0.923	O75791
2019	disease	0.01	Digestive System Diseases	ENTPD1	0.499	C0566602	Primary sclerosing cholangitis	953	Enzyme	C06		Disease or Syndrome	ALL	1	0.0080716	DTO_05007624	2019	0.769	P49961
2013	disease	0.01	Digestive System Diseases	PTGES	0.54	C0566602	Primary sclerosing cholangitis	9536		C06		Disease or Syndrome	ALL	1	0.71317		2013	0.769	O14684
2006	disease	0.01	Digestive System Diseases	CD40LG	0.414	C0566602	Primary sclerosing cholangitis	959	Signaling	C06		Disease or Syndrome	ALL	1	0.72079	DTO_05007599	2006	0.846	P29965
2019	disease	0.01	Digestive System Diseases	CD47	0.468	C0566602	Primary sclerosing cholangitis	961		C06		Disease or Syndrome	ALL	1	0.91924		2019	0.769	Q08722
2018	disease	0.01	Digestive System Diseases	CD68	0.408	C0566602	Primary sclerosing cholangitis	968	Transporter	C06		Disease or Syndrome	ALL	1	1.4063e-06	DTO_05007405	2018	0.808	P34810
2018	disease	0.01	Digestive System Diseases	KMT2B	0.529	C0566602	Primary sclerosing cholangitis	9757		C06		Disease or Syndrome	ALL	1	1		2018	0.808	Q9UMN6

## Sheet: GSE119600 & GSE169568 DEGs (UC)
Gene Symbol
CD160
FAM174A
KIAA1211L
PTPN2
IDS
C6orf1
EXOC1
RELL1
LOC407835
OXA1L
RDH11
ABI3
BANF1
GNLY
PARVG
CITED2
SP110
CEP63
FXYD5
PURA
GLT8D1
SP140
TSPYL1
P2RY10
IRF2
CCZ1
TMEM41A
CA5B
CSTB
UPF2
METTL17
TNPO2
LBH
ATXN2L
RBMS1
ATRX
CD4
PTPRE
SERINC3
CSTF3
CTSW
CDK2AP2
IFFO2
SNU13
SLC12A2
CC2D1A
PLAGL1
CCNL2
DBT
TCTN1
ZNF296
SF1
RTN4
NOP56
SNRPA1
TMCC1
MLF2
CIB1
SLC35E3
PABPC1
DIS3L
RABL2A
YTHDC1
RBM43
HOXB2
WDSUB1
CNBP
ARRDC2
AES
ATP5D
NOC4L
TSC22D1
TSPAN13
QDPR
PPM1K
POGZ
IRF3
HVCN1
KIAA0355
LYSMD2
USP4
MCFD2
CSNK2B
USP11
FCRLB
2023-09-06
PTPRC
VPS35
U2AF2
HNRNPA2B1
COPE
AGAP6
GNE
FEZ1
EVI2B
EMP3
TUBA1C
CHCHD10
ALG8
GINM1
SH3BGRL3
EID2
IL32
CAT
IMP3
WHAMM
CLEC11A
AUTS2
CD3E
CAPZB
PRCP
FAM150B
DICER1
CDKN1B
CSDE1
CFH
TRO
VPS41
TAMM41
YY1
SLBP
FAM110A
NBPF1
NCR3
SH3KBP1
CALR
GPATCH4
FAM220A
HIRIP3
HNRNPUL1
MED6
OCIAD1
ALDOA
AIMP2
HNRNPH3
DYRK1B
MLX
ACYP1
ZNF329
CCDC84
RORA
BCL2L11
CLIC3
ZDHHC9
SRPK2
WNT7A
ENSA
PPIF
JARID2
PAPSS1
C1orf35
UBIAD1
SNRPB
MFSD14A
CCL3
G6PC3
VHL
ELMO2
PNMA1
CD44
FAM219A
ITGA5
BTG2
MEFV
PFKP
PBX4
CXCR4
NAGPA
SLC25A3
ZNF646
ESYT1
RAB1B
DDB1
DLEU7
SCAF8
CCNI
EP300
XAB2
RTN1
SIRPB2
MON1B
DDX5
PARN
CYTH1
CCDC97
FGR
HLA-DRB4
SEMA4D
THRAP3
AGPAT1
TOB2
MAP3K3
PROSC
TNS3
LONP1
IPO9
SORL1
NAT10
C15orf41
UBA1
DIP2A
RABGGTA
CDC25B
RUNX3
EFNB1
TIGAR
PRKCB
TEK
TERF2IP
GRK5
ALDOC
ZNF212
PRDM2
PDCD4
TRAF5
SMYD3
MIR1228
RAPGEF6
RRN3P2
ANKRD6
LTBP4
RBM10
ARHGEF9
NOA1
VWA5A
ABR
NCOR2
TNFRSF9
ZDHHC6
MFSD8
CTDSP2
CCNY
TIAL1
WHSC1L1
FBXL14
RNF4
EMC1
F8A1
GRB2
HSPD1
F2RL1
EIF1
CHST15
POLR2B
KLHL36
COQ9
TRAPPC9
GAS2L1
PLXNA1
PREP
CHMP1B
CBLL1
SETDB1
BCL2
TJAP1
KIAA1324
PLCL2
SNX19
WDFY2
SEC14L1
CHFR
PIK3CB
FCN1
TBC1D17
TOMM34
XRN2
FUS
COG1
ELAC2
EMC8
GSTM4
SEC23IP
CNOT1
UQCRC1
RCSD1
DDX18
POLG
EXOC2
TMEM104
NUCB1
ZSCAN32
DDHD2
TTLL4
KDM2A
QKI
NCAM1
MAN2B1
FERMT3
AHCYL2
PILRA
ABCF2
HABP4
UBN2
CAPN12
CD53
DNAJA3
GLG1
EPHA4
FAM234A
ARAP1
AGPS
ZBTB20
HP1BP3
UNG
SPRY2
KLHL7
GSTP1
XPC
LTBR
TDRKH
CCR3
SLC9A3R1
ANKLE2
OSBP
NBPF3
PDIA3P1
STAT5A
RPRD1B
DNHD1
HCFC1
NFYA
KISS1R
AHNAK
IL18BP
HEATR5B
FHL1
OR2W5
AHR
EIF4A3
E4F1
DLEC1
PRPF3
C16orf62
ACO2
CAMSAP1
SORBS2
NFE2L2
IGSF8
SH3PXD2A
KLF4
RBBP6
JADE1
HDAC3
TAGAP
TRAF7
GOT2
UIMC1
GPBP1L1
NFYC
CEP131
STRIP1
VMP1
KLHL6
SCAMP3
CASC4
SVIL
EHBP1L1
NDRG2
DCTN1
APBA2
TTC3
TMEM248
CPVL
TRAM2
MTMR12
KLHL21
ZNF384
SCRN1
PROSER2
KLF2
RPN1
EIF3D
KIAA0930
RCAN1
FAM193A
LIMD2
RFNG
NUP85
TARSL2
PIGG
TSHZ1
TM9SF4
RAB5A
TERF2
TNFRSF1A
ACADVL
SUSD6
JRK
ARHGAP25
DOPEY2
SLC29A3
TALDO1
NF1
SQLE
OPN3
TAOK2
DAGLB
FAM49A
YTHDC2
BCL7A
NCF1
SPG7
AGER
RMDN3
CLK3
KIAA0753
INPP5B
ELF4
HNRNPK
ELF1
CLIP2
NCSTN
CD83
PARP4
FAM129B
SAFB2
NCK2
GK5
SULF2
CD93
ADD1
KDM6B
PSMD12
ACLY
MAPK7
NFAT5
KIAA0368
FBXO3
CCAR2
TMOD2
PPDPF
MCM5
ALG9
HERC3
PTP4A3
ITK
KMT2B
METTL16
PHF12
MAP2K4
ITGB2
EPB41L3
HN1
SDR39U1
PARVB
TBCCD1
AHCTF1
AP2S1
FAM213A
MAN2C1
CEP72
MYC
ZNF18
DNAAF5
SLC37A1
MUS81
NELL2
RPAP1
VCP
RAVER1
ICAM2
MBD2
PIGT
KIF5C
PSMA5
WDR82
CCDC28A
NPHP3
TESK1
FBXO7
FSD1
CFAP20
NCOA6
CNOT2
ZC3H14
SEC61A1
LINC00094
UPF1
ZSWIM4
CRTAP
ZNF75D
SETD3
ELK4
STK39
TRIM47
SLC25A15
LOC441455
FAM84B
UCP2
TDP1
WFS1
TRIM24
DNAJB11
FBRS
SLC22A5
FMNL1
CHTOP
KIAA1429
ARMCX3
NDE1
QSOX2
PPARD
KDM4A
URB2
ANXA2
MCF2L
STK24
STK10
PTPN23
PLBD2
UCKL1
HNRNPH1
RBM4B
OGFRL1
PPP1R15A
MDC1
BMF
PCED1B
ALOX12
FBXO34
TMBIM1
ATP5A1
ADGRE5
HEATR5A
TCHP
TRAF6
RINT1
F13A1
XPO6
PIK3C2B
CCDC117
C6orf89
BBS9
RTN4IP1
CXCR1
UNC119B
PTGER2
UBN1
IFT172
GFOD1
CTNNA1
WASH7P
CBX4
GHITM
MYO9A
TXLNG
FOXN3
MIER2
KIAA0513
SNORA41
DCAF4
DXO
ETV3
TLE3
EFL1
MESDC1
TACC1
ADHFE1
PTBP3
ATP13A2
NELFA
TRIM4
CAPNS1
FASTKD5
SDF4
TAP2
BIVM
EFHD2
VPS4B
CYB5B
NDRG1
SESN1
FBXO9
APPL2
GBE1
CLASP1
MAPKAPK3
AFAP1
CDK13
PACS1
CAPN2
PAPD7
SEC22C
TIAM2
RNF146
CHD2
ERBB2
GIMAP4
DHX38
TARS2
LPIN2
ABCF1
ERP27
SMARCA4
BAGE3
ZNF211
PSD4
TMEM43
ITPKB
CLPTM1L
EML4
TTL
PRPF8
OAS2
HM13
G6PD
NUDC
LOC100129034
CPA3
BCAT2
BCKDHA
TMEM39B
LPCAT4
ARMCX1
RBBP7
ABL1
EIF4ENIF1
NCOR1
TXNRD1
TNFRSF21
LRRC26
LILRA1
CRIP2
ELMO1
ERBIN
SLC3A2
IER5
CABIN1
SNORD89
MTHFD1L
RBM5
NCL
NCOA1
CDK7
RNPEP
DRD4
GCN1
MCM2
CD247
BHLHE40
CEP192
ATP2B4
IST1
KANSL3
HHLA3
RAB22A
STAU1
DDX21
ATXN1L
HADHB
MTO1
PTPN6
FAM50B
BAHD1
DGCR14
NUMB
RHOQ
PAN3
CCDC85C
KTI12
MAP3K4
RHOG
PDHX
MED15
MTA1
ZBED4
ITGAX
CANT1
CDK2
GNG7
CDC37
RUNX2
BRE
PPP2CA
POLR2A
ODC1
ADORA2B
RPUSD2
CAMTA2
TBC1D22A
PLEKHA2
RASGRP4
DGKA
TSPAN18
SGSH
DET1
ATP6AP2
SLC35C1
IL10RA
NEURL4
UBE2A
ASH2L
PANK2
ICAM3
NHS
FBXL16
ADAM8
RGS12
RNH1
BICD2
ALKBH5
RAB40C
C2orf68
SLC41A1
LY6G5B
MAP4K2
UBE2E2
PDIA6
CDC23
PBXIP1
TAB3
MARCKSL1
DAGLA
C9orf69
SCAF1
EIF2B1
CD84
LYPD2
ZNF830
JMJD8
NONO
SH3BP1
PATJ
TCEAL3
KLHL26
MBP
NREP
GATA2
TANGO6
C20orf194
TAF1C
MAF
HELZ
MPEG1
SNORA33
TCF20
FPR2
KLHL5
PPM1G
OTULIN
AKAP8
SNX8
SHTN1
HDAC1
C10orf105
SARAF
FOSB
MIA3
MED26
DUS1L
KDM2B
NEURL1B
ZNF789
HARS2
DCHS1
GNB1
TRIM46
CXorf65
ADNP
UST
BTD
CALD1
MBOAT7
ERICH1
ST6GAL1
POM121C
ADSS
HMGCS1
RAB28
TFCP2
TSTD2
WRNIP1
DHRS1
MARS2
SFMBT1
NFKBIA
CNOT3
IGFBP3
GAK
ARHGAP24
SORBS3
C16orf70
GSE1
SEC61A2
MLH1
UBAP2
ACTN1
NBPF14
PITPNC1
RSF1
CX3CR1
LONRF1
NXPE3
PYCR2
NARS2
DOCK7
FAM127B
FAM20C
TPR
BRD3
KRBA1
MAGED1
CRAMP1
BMP2K
ALG1
TBC1D23
SAMD4B
HEXA
SCAP
FLII
SMAP2
CALCOCO1
MAP7D1
NEMP1
DDX56
AAK1
MAFF
GMEB1
GEMIN5
UBR4
LTBP3
MYBBP1A
CCT6A
PHKB
NDEL1
LAPTM4B
BAIAP2
TRIM5
ARID1A
NCLN
SDHA
TMEM206
TRIM62
MAP3K9
RCBTB2
YPEL2
VEGFB
ACKR3
NLRC3
SAFB
RFX2
FANCD2
ANKZF1
ACTR2
PSPH
LBR
CDIP1
RAP1GDS1
AFF3
COG7
MMS19
CASS4
STT3A
GPHN
IL12RB1
HIVEP1
DFFB
TNIK
FAM65A
QARS
MACF1
TRAF3IP2
SLTM
AXIN1
POLR1C
FCRL6
TM9SF1
MTM1
SMARCC2
AP1G1
CTNNBL1
SMARCC1
USF2
SPATA5L1
ZNF248
PTK2B
ZSCAN5A
PELP1
RNF41
MSN
TSPAN3
EPDR1
L3MBTL2
C18orf8
TBC1D31
TPP2
PKD1
DDOST
ARHGAP17
MYOM1
TTF2
DDX19B
WASH1
DIAPH2
DOLK
PTPN12
CRYZL1
CRY2
GPR137B
MECP2
LAMP1
RXRA
ALKBH1
SNIP1
FUBP3
ACACA
MAML2
RAC2
SCYL1
UAP1L1
SMAD3
NUP93
YARS2
PTGDR
PLCG1
COQ7
TAGLN2
FAM192A
CACNB3
THAP11
PEX14
PAFAH1B1
UBE2I
MAGEE1
OSTF1
FYCO1
CTIF
TBC1D5
RAP1GAP2
DOCK8
PLEKHB1
AKIRIN2
SLC25A5
MYO1C
RBM23
KIFAP3
SLC15A4
GNPDA1
ZNF574
NLRP6
SLC35B2
EXD2
COPA
JAKMIP2
MAP3K14
PHC3
PPP1R8
RNF34
GOLPH3
ARF4
LMF1
MBTPS1
SLCO3A1
SECISBP2
SLC12A6
SPRTN
SUPT5H
XRCC6
KCTD18
SOS2
LARS
ANKRD28
CXCR2
SND1
BCAP31
CXXC1
STAT4
LAMB2P1
RNF145
GDI1
ZMYND8
GATAD2A
GSAP
EFTUD2
TAP1
CS
ZNF318
ZNF609
FCRL3
POTEE
NACC2
EXOSC10
CCDC102A
OVGP1
GTPBP3
PACS2
BCL2L2
ATG4B
MAL
PLEKHG2
FBRSL1
ARMC8
PAN2
TECR
RNF144A
SNORA24
SMC1A
PRKCD
LPXN
SERPINA1
TP53INP2
ANTXR2
PUS1
PEX1
BCL9L
TAPBP
ATP2C1
RNF103
TSHZ2
POGK
MAPK9
ZNF366
PPTC7
TRIM37
IREB2
DNAH1
CDR2
ABCB1
KIAA0196
ZFP36L2
FAR2
STRADA
LLGL1
KLF6
THBD
ITGB7
HUWE1
PROSER1
PVRIG
MAP4K1
EARS2
SH3BGRL
SRP68
ADGRL1
VPS51
PITPNA
UBR5
PRPF4B
SLC43A3
KDM1A
GP6
SLC25A22
ILK
LEF1
PRR14L
EIF2S3
AP4B1
AP2A1
MORC3
COL6A2
ZC3H12A
RAPGEF1
TBC1D2B
MAP3K8
AKAP10
TIGIT
EFCAB14
GSN
TMEM8B
PLEKHA3
ANP32AP1
MYH3
MAPRE3
ZBTB16
PDGFB
RFX1
RNF19B
VIM
SUMO3
HPS3
ANGEL1
ARHGEF3
CSNK1G2
SAMD1
LDHA
SCD
EGLN1
MAN1C1
BAGE2
CACUL1
ATP6AP1
STAT3
DCAF1
CA5BP1
ATN1
MPZL1
ORAI1
RUVBL1
TNK2
DPEP3
ANKRD11
PCNX4
CAP1
PKP4
DUSP1
SETD6
TMEM214
P2RY2
RNF187
MTCH1
HK1
GRK2
VPS33B
HEXB
GALNT12
EBF1
NINJ2
RRS1
TSNAX
WAS
MADD
PRRC2C
ARHGEF18
ARRB1
ZCCHC3
SUMF2
DCAF7
PARP2
POLR3E
AQR
WDR60
ZNF134
GOLGA5
CD9
RBL2
PYGO2
VDAC3
PPP1R10
LENG8
AATF
ACSL5
FTSJ3
ATG13
SMAD4
ACPP
FCHSD2
PFKM
RRP1B
DKC1
GART
CREBZF
PRPSAP1
NSUN5P1
SCARB1
PPP1R12C
GRAMD4
CAMK2N1
ELP3
ITPR2
SUN2
PRKAG2
PELI1
PPT1
KEAP1
BCL2L13
GOSR1
PLOD3
NUP50
WASF3
CCDC130
SPCS1
MFSD1
AKAP17A
KRI1
CPQ
PIEZO1
GTF3C2
CNOT10
LASP1
ORAOV1
PRR14
EHBP1
B4GAT1
TXNIP
PRNP
PIPSL
SRSF4
GABPA
CAMK2G
SRSF8
FBXL2
KIF3B
CPT2
PSME1
NAA35
POLR2D
LSS
TMEM154
EPOR
TMEM94
TOPORS
ARHGEF40
RNF165
ZCCHC14
ZMYM3
NUP210
RAB11B
UBASH3A
CACNA2D3
YWHAB
DHX9
PDIA5
TNFAIP1
WDR47
PRPF40A
VDR
ZNF333
AGO1
EML2
DDX19A
P3H4
CREB3L2
FASLG
MOB3A
NAPA
PHRF1
KIAA1324L
ARHGEF11
PIK3R4
CD163
CD37
NDUFV3
DNAJC14
PRDM8
ACSS1
BBS2
FBXO21
CLSTN1
EEF2
PRDX3
ZDHHC11
RBM12
LRIF1
STXBP2
PRPF4
PECAM1
PTPN1
LEAP2
GPATCH1
VPS37C
WDR11
DDX28
SAP130
LSP1
ATP6V1B2
PLCG2
ERP29
PGRMC1
UVRAG
ITGA2B
ZNF512
PTGDS
PSAP
NUDT9
STX1A
CCNL1
LYN
DUSP6
AHSA1
GCC1
FRMD8
MGAT2
LGMN
SLC5A6
KIAA0907
TATDN2
SDCBP
SNPH
TXK
SNX27
FOXO4
ANAPC2
ORC2
RIN3
SLX4
NLN
HNRNPF
LOC644936
RREB1
FHOD1
NQO1
DHPS
SEC24C
HSPA9
AXIN2
HCCS
GTPBP4
TUBGCP2
TAF1
IRF2BP1
CIC
S1PR1
RBM42
NBPF10
HTT
RUSC1
KDM4C
NUP160
RAB3D
USP21
ATP6V1H
SYK
MUL1
GGT7
FOS
FIGNL1
MYCBP2
OGFOD3
PUS7
TMCO4
TUBB6
SPOCK2
NEMF
PABPC4
KCTD6
DIAPH1
CORO1A
OS9
SLC4A1AP
GLTSCR1L
NCBP2
HNRNPAB
GPSM3
SLC20A1
LDB2
EHD3
CAPRIN2
SNX30
SF3B1
PCM1
TSG101
ABHD3
TNFRSF1B
PATZ1
RBM22
TTF1
PLAGL2
FIGNL2
ABCD1
COQ8A
PLEC
TMEM109
NCAPD2
GLYR1
KIAA1191
TNFRSF10B
CHD4
RELA
EDEM1
FAM43A
CAMK1D
LOXL3
EIF3L
WRN
KMT2A
PKN1
SPON2
XBP1
FBXW11
MLLT10
C2CD2
S100A10
PTPRO
DSCR3
HSPH1
ZDHHC14
CDC16
IL7R
ZSWIM5
KIF13B
SUGP2
PI4KAP2
DDX51
ITFG1
AZIN2
MIRLET7D
C3orf18
SOCS2
PPP2R5D
WDR5
RANBP10
CCDC15
PSMD1
UBA5
DPEP2
NOL9
SRSF9
ARHGEF6
TGFBR2
TLR9
DTHD1
PHF13
RUNX1-IT1
PPP1R16B
GAS7
MDN1
SLC35A3
CLEC16A
SMG1P1
SLC38A1
MMD
ZNF575
MCM3AP
MYO1F
SNX1
TCF7L2
TBC1D25
JAK1
GPD2
TYW1B
CDV3
PIGO
HIPK2
ZMIZ1
ADIPOR2
AKT1
CIRBP
ECHDC2
RRM2B
USP22
VPS52
GPRIN3
PPM1F
TSR1
MYPOP
ZFHX3
SCRIB
PON2
ANKRD27
CKAP5
PRR12
UCHL5
ULK3
MAP2K1
KIAA0430
SLFN5
GNAT2
TIMP2
MARS
RGPD8
CCDC22
ARRDC1
MORC2
SAE1
TCF7
STRN4
ARID4B
SETX
PAF1
SPATC1L
FBXL18
ZNF592
ZNF579
MOAP1
DCTD
MAP4K4
GTF3C1
PLEKHM2
LMNA
TBCD
KPNB1
KHDRBS1
LARS2
ZBTB5
SRSF5
DCTN2
PPP1R18
PSEN1
SIGLEC7
PANK4
HIP1
DNAJC24
WNK1
CARMIL2
MFHAS1
CSRNP2
DPAGT1
KPNA6
GTF2H3
PDHB
JUN
CSF1R
STK38
CALHM2
EVA1C
FBXO32
MTMR3
CRKL
NUP62
ANP32B
RASA3
AP4E1
HNRNPL
TMEM168
SEPN1
E2F3
HDC
KLHL3
SYTL3
ADCY9
NOTCH1
IWS1
PCGF1
TMF1
CDKAL1
DAPK1
STXBP3
NPC1
ALDH9A1
CD40LG
B3GAT3
SUSD1
RASSF1
AARS
NSUN5P2
PISD
ATMIN
PRUNE1
APP
CMTM7
SLC25A43
GARS
PATL1
KRT23
UBC
RANGAP1
PUM1
RAB7A
SLC35B4
ITPR3
ZNHIT6
DCAF8
H2AFY
ACTN4
CIPC
EIF2B5
TFIP11
VPS33A
CNTNAP1
BYSL
INPP5E
ARRB2
AHDC1
U2SURP
SLC7A6
ITPK1
ADCY7
AHSA2
SIDT1
DCAF5
ATP9B
DAZAP1
BTN2A1
NEPRO
DHX35
SH3BP4
ZSCAN9
SLC33A1
ADCK1
TCF25
FBXO42
PPP1R13B
SPECC1L
GOT1
RCL1
PI4KB
OAZ2
BET1L
FADS1
PUF60
SPPL2B
SHC1
ARHGAP21
HERC2
RIOK1
CACTIN
ITM2B
CLCC1
NASP
ACSL3
PIK3R5
UTRN
COL9A2
TBL3
IMPDH2
ENOX2
SMC3
PARP16
OGDH
GSS
DCP1A
TAF5
IFNL1
ALDH3A2
GNAS
GOLGA3
SLC27A3
GLE1
KNTC1
MS4A2
MYL12A
WDR59
LAIR1
NPC2
YTHDF1
LRRC8D
ALDH18A1
MSH6
SNORD31
ALDH2
IPO4
ZNF598
RIN2
EP400
ADGRE4P
HYOU1
YWHAQ
USP7
HNRNPR
TPCN1
NFKB2
TNFRSF10A
SCP2
ASUN
SON
SH2B2
PSMD3
RAB35
FKRP
FLJ42627
CELF1
TSPYL4
TASP1
WDR19
NIPBL
SNORA61
CCT8
GUCA1B
GHRL
EFHC1
ZZEF1
RAB5B
BAMBI
GPR19
PRRC2B
DEPDC5
MAPRE1
SLAMF1
DLGAP4
MBD5
USP19
INO80D
RASSF5
EZR
DYNC1H1
ARIH1
POLDIP3
BBS1
WDR20
CST3
WDR6
CHI3L1
CD300A
FCGBP
ITFG2
DHX16
AKNA
HPS4
ARL2BP
2023-09-01
NOMO1
CD99
ZNF79
HSPA8
DIDO1
COG3
IMMT
CBFA2T2
DHX15
STK40
DPF2
MED12
NR2C2
NKTR
PHF1
TBC1D9B
SPG11
AP3B1
FUBP1
AHCYL1
TIAM1
FOCAD
ZNF7
DDX24
DGKD
SERTAD2
ZNF275
NEK6
MEGF10
YWHAZ
ANKRD52
PFKL
FAM189B
TMEM140
PSMD6-AS2
BMP6
OSBPL10
LANCL2
MOGS
RALGPS1
SEC63
KCTD10
YWHAH
TOR1AIP1
ZFP36
TNF
NFRKB
CHAMP1
HNRNPA0
SMG8
EEPD1
PCBP1
MEIS1
SEC13
EDAR
WDR91
NCAPD3
GNRH1
CNDP2
FYN
LRRC42
CREBBP
GTF3C5
RBM26
DUSP14
PSMC4
SGK1
TUBA1A
CSPP1
UBALD1
CYB561
MAP1LC3B
P2RY8
LRBA
KIT
TRAPPC2
MAP7
OSBPL3
SPAG9
SLC39A9
SPP1
MSANTD3
IL13RA1
SPDL1
GNS
FDFT1
ENO2
UBE2D3
WBP11
TEX2
MAP1A
C17orf80
RASAL3
NELFCD
ANKHD1-EIF4EBP3
CTNNB1
LGALS9B
ATP6V1A
TMEM69
ZNF362
ANKRD17
FAM78A
TGIF2
FCGR3A
DNMT3A
BAG3
RIC8A
IMPA2
LRCH4
PSMD2
ATXN2
LAMC3
IK
SURF4
ZNF565
NACA
GLOD4
PRF1
OLIG1
GIGYF2
IRS2
ANAPC1
KAT8
SH2D3C
SRRT
DMTF1
BMS1
IBA57
GEMIN4
FASTKD2
LRIG1
POFUT2
FRS3
TRANK1
SF3B2
HIPK3
XYLT2
CTU2
MDH2
BCAR3
IL36G
TRIM14
PIK3CD
ZXDC
DCUN1D2
SLC31A2
CEP68
EOMES
FAM127A
ENOPH1
PSEN2
TRIM51
RUFY1
C1orf131
LCMT2
TMEM5
BCL11B
PTGIR
SNORD7
NLGN3
FCMR
TIMP1
RSPH3
TPST2
RUNDC1
PI3
MAVS
KNOP1
LFNG
LINC00672
PIP5K1C
ZBTB4
POU2F2
NUDT16
ZNF74
KIAA0556
EPHB1
MRFAP1
SSBP2
TARBP1
MEGF6
LIX1L
NRROS
CWC25
ATP2A3
PTGER4
METAP1
SSFA2
INTS5
ARHGEF5
BSG
FGD2
BBX
TNRC6B
ARMC2
RERE
BIN1
SRRM1
PIGB
PPP1CA
ALS2
PCSK1N
CYTH4
PTDSS1
CCR4
OLFM2
CCT7
MIPEP
ZFX
SNAP29
WDR45B
FAM21A
PNISR
HERC1
NCOA5
COPB2
CTR9
IFFO1
ADARB1
MCCC1
WNT1
DBP
ZNF664
SOGA1
SRCAP
PARP15
GFPT1
HMOX1
ME2
ARHGAP32
DTX2
GLO1
SIRT7
PFAS
HNRNPD
ANKUB1
MKNK2
SEC16A
FCGRT
PRKCZ
ZMYND19
FOXJ3
LEO1
CCR6
AAR2
ACTR3B
ASL
GATA3
SASH1
RALGAPB
CDC14B
LDLRAP1
SSBP3
HECTD1
FOXC2
FAM102A
BRPF1
GSTM1
KIDINS220
CYP2S1
MPHOSPH10
GHRLOS
PYGB
RNF216
TSC1
DDX31
TNRC6A
TACC3
DMXL2
STIM2
DHX8
POTEF
RBM14
UBE3B
IQCE
SPOP
SEC24B
DAZAP2
IKBKB
MAML1
TYK2
ARHGAP1
MYLK
FCHO1
MSX2P1
CXCR3
FSCN1
TMEM203
C19orf52
SIRPA
CSGALNACT1
C10orf2
NDUFV1
NAAA
ANKHD1
CFL1
NISCH
MARK2
LRRC37B
WDR77
HMG20A
ATF2
SLC35A2
QTRT1
IARS
AP1B1
WDR53
CD74
UBXN11
SLC35E1
CTPS1
EHD4
SYNCRIP
CBX7
NRGN
GPR35
ACVR1
PHF2
PID1
JADE2
ZFYVE28
TTI1
ASMTL
PIK3R2
KIF1BP
TMBIM6
SP2
PDE7A
NFE2L1
[truncated: 2,190 more rows]

## Sheet: GSE119600 DEGs (PSC)
Gene.symbol
DBI
MRPL19
MRPL47
UQCRHL
CBX3
MED1
AK6
IFI27L2
UQCRB
RDH11
RPL23AP87
CUTA
RPS28
ATP5J2
NACAP1
RPL23AP64
UQCRH
PRDM1
PCNA
NDUFB9
UQCRBP1
GTF3C6
TIMM8B
BOLA2
MIEN1
DYNLRB1
CENPW
RPS15A
ZNHIT3
FRG1
MRPL33
MBNL2
MRPS28
NDUFAF4
CCDC25
MCTS1
CKS2
ABRACL
TPRKB
WDR83OS
ZNF226
COX7B
NDUFC1
CYP51A1
BUB3
GTF2A2
HIKESHI
GLRX2
RPL21P28
MT1X
CETN3
ID2
EIF3M
UTP3
CCDC90B
SUMO2
SLIRP
EDF1
RPL13P5
C8orf59
NDUFA4
POMP
CKS1B
RPS27
UBLCP1
NDUFB10
BBIP1
HCFC1R1
SNRPB2
LINC00493
RIDA
PRDX1
LINC00152
UBE2V2
PIGH
RPL23
TMEM167A
LSM5
FAM162A
ATP5C1
TRMT112
CCDC53
NDUFA1
RPL14
ATOH7
TCEAL8
ECI2
COX7C
UBQLN1
LSM6
C11orf58
MRPL36
GAR1
CITED2
RAB9A
SNRPF
ATP5J
RBX1
SNORD13
HNRNPC
MPHOSPH6
GIMAP2
NDUFB2
ANXA2P1
SCARNA21
NAT1
GIMAP1
PRICKLE4
RPS24
RPL34
BOLA3
EIF3A
ITGB1BP1
RPL7
GTF2H5
RPS27L
SHFM1
TCTEX1D2
COPS2
EIF1AX
LSM3
EIF1AD
NUDCD2
GADD45GIP1
SNORD8
LOC338963
IGBP1P1
DYNLL1
ATP5I
MSMO1
SF3B6
POLR2J3
EAPP
COX6C
SNORA12
HIST1H4C
RPF1
SNX24
PSMA3
MRPL13
ATP5L
CCNH
MT1H
MRPS33
MRPL51
HNRNPUL2
MRPS18C
FAM133B
TMEM126B
SKA2
PPIAL4A
CALB2
TP53TG1
GAGE2B
GLRX3
C14orf166
COX17
HSPE1
SERF1B
TPI1P2
OMA1
RAP1B
TOMM5
DNAJB14
GIMAP7
TMA7
RBBP4
OSTC
FYTTD1
FAM103A1
NDUFA3
UQCRQ
YY1
WDR33
MRPL42
RPL23AP32
UGP2
SERPINI1
CASP6
TATDN1
MRPL18
SEC61B
C1orf123
RPL37A
C19orf53
SEC61G
POP4
BTG3
MRPL39
TXNDC9
WRB
CDKN1B
C9orf85
RPL41
ZBTB8OS
RPLP1
MGST3
TOMM6
CARD16
SUMO1
GTPBP8
METTL2B
UBL5
PDCD10
CISD1
SLC5A12
COX6A1
NDUFA12
DSTN
EXOSC3
SMIM4
RNA18S5
LYPLA1
RANGRF
XPR1
POLR2K
RPS29
IFT20
PBDC1
KLRF1
EPHA10
MRPL22
2023-09-07
PRPF18
POLR2J2
EMC2
PSMC5
UCHL3
TCEB1
UBA6
UAP1
MRPL10
LINC01420
NXT2
SNORD33
GNE
EEF1B2
ENY2
SLBP
PET100
EIF4A1
S100A10
RPL30
DHCR24
NDUFS5
UQCRC2
MAGOH
C4orf32
COMMD1
RNU4ATAC
METTL5
NAA38
SOD1
KCNQ2
ZNF280D
VPS29
SNORD50B
FMC1
MED7
PPA2
ADI1
RANBP9
MIR891A
CENPN
COX7A2
MRPL50
G3BP1
KIAA1143
C19orf70
NDUFS4
PSMA6
PHAX
CXorf40B
AQP12B
MRPS21
COPS8
ENSA
YWHAG
SNRPN
FKBP3
ATP5H
SNHG9
TXNL1
SUCLG2
PTTG3P
FNIP2
CA5B
GMNN
PTGES3
RPL39L
KANK3
SNRPG
MPLKIP
SSBP1
PTMA
PNPO
RPL36A
NDUFAB1
PIGP
PTRHD1
PCBD1
ATPIF1
RPS21
TMEM126A
PSMD14
RTN4
SPAST
DDHD1
COX6B1
ALG13
ZNF658
PIGF
TMEM258
ARPP19
PRKRA
HSPA4
DHFR2
TRIAP1
KLHL29
ATF1
PPIB
NNT
UBE2D4
SLC12A2
CALR
HDGFRP3
COMMD10
CNPY2
DUSP11
EAF1
HCST
NME1-NME2
MTA2
MIR1228
MIR363
METTL7A
LOC401127
OLFML2B
RPL9
RPL23A
MT1F
TBCCD1
NUDT15
UQCR10
MEX3C
SMN1
PIGU
B4GALNT4
PFDN4
MFSD14A
ETF1
PGRMC2
PTRH2
ETHE1
FAM98A
UFM1
FAM122A
LDLR
MRPL35
RHEB
ZNF708
DCAF13
CNIH4
MRPL40
RPA3
FBXO4
LOC283788
ALG5
SNU13
MRPL15
NDUFA7
CHAC2
MRPS17
PPCS
UBE2NL
LINC00116
CCDC151
DEXI
RNY1
MRPL32
TRA2B
RPL36
LOC100130298
VSIG1
MRPL20
ARL13B
PIK3R1
LAMTOR2
SBDS
RPL6
MRPL24
EIF5A2
CDC26
POLR2G
CNEP1R1
HSPB11
MRPL53
RNASEH2B
MRPS22
CWC15
PSMB7
VKORC1
CCDC34
NOP56
NDUFB7
EXOSC9
CNBP
CCDC91
MNAT1
SERAC1
PSMG1
AP5M1
C18orf21
ECHDC1
NRDE2
MEA1
CLEC7A
MIR607
MPHOSPH10
RPL38
MRPL17
VAMP4
APH1A
FAM24B
ANP32A
TCP1
MYL6B
ATOX1
MRPL16
RNF181
LINC01315
YES1
SNRNP35
NKAP
CCDC167
MCF2L2
MRPL30
KHSRP
ROMO1
FAM96B
MRPS7
FAIM
PSMD10
GEMIN6
CHCHD10
NDUFS8
MGAT2
LYPLAL1
PHLDB2
ZMYM6
NDUFA13
U2AF1
PNRC2
UPF2
DNTTIP2
PDCD5
DPM3
ATG14
YTHDC1
CRTAM
MRPL48
FGFR1OP2
CMC1
ARMCX6
EXOC8
PDIA3P1
KPNA2
CSDE1
ANAPC10
RPS17
CELA1
TPBG
NFX1
TIMM8A
TIPRL
YWHAE
MED21
PSMB6
SPOP
SNORA73A
SYN1
SRSF11
TOMM7
LINC00526
IDS
HIGD1A
STX8
PHPT1
LAIR2
ATP5S
TMEM263
TSEN15
PLA2G16
DYRK1B
ATP5E
SNORD3D
DCTN6
SLC24A2
ZNRF2
C17orf89
PSMA1
MINPP1
SKP1
RNY4
TSN
MCFD2
TMEM35B
SHMT1
LRP8
TBCA
TPP2
BAG2
IER3IP1
NME7
IP6K2
SIRT2
RNF219
FUNDC1
DNAJC2
GPBP1L1
TMEM237
GTF2H2
HOXB6
NAE1
CWC27
BRIX1
MIF
EIF4E
C6orf203
TMEM99
HNRNPA1P33
SNORD36A
PNKD
RAB33A
TMEM256
TAF1D
ATMIN
CCDC58
FH
CENPC
NME1
CPOX
FLI1
KBTBD6
CDKN2A
VAMP8
CD160
HEY2
ARL6
HNRNPUL1
MIR1258
RPS7
PDCL3
RPL36AL
CHCHD1
C2orf47
MRPS12
LGALS1
HEBP2
TMEM14B
GEMIN2
DDA1
HPRT1
NDUFB3
TMEM267
TMED10P1
BCCIP
UFC1
VIMP
PTPMT1
SSR4
TSTD1
HSD17B10
BZW1
FAHD2A
GTSF1
MANBAL
RAB6A
SMIM11A
RTCA
PTTG1
SNORD68
C6orf120
VPS50
HOPX
HNRNPCL2
ZNF300P1
DPM1
MAPKAPK5
CAPZA1
HIRIP3
ADD3
GNLY
CCL4L1
PPHLN1
TADA2A
BCAS2
IFT74
SNHG6
SCO1
VPS37A
FKBP2
MSX2
AK2
RNU1-1
RPL26L1
AKIP1
TWSG1
CASQ2
RHOQ
ACER2
LIN7C
TIMM17B
LIM2
HNRNPCL3
COPS5
NAA20
RPP21
DBNDD2
PSMA4
C2CD4C
SUB1
DPY30
ECT2
OCIAD2
RUFY2
SAR1A
RBM7
TM2D1
IL32
KLRD1
GCC2
ZCCHC10
RPL35A
RPL17
TIMM23
ILK
MOSPD1
EEF1AKMT1
FABP5
CHCHD2
C2orf69
SNRPC
MZT1
TAF1B
RANBP1
CALU
ZSWIM1
CSTF3
NOL7
CD164
ANAPC16
C11orf74
MIR488
YEATS4
SLC27A6
UNCX
LSM2
KRTCAP2
PUS3
LOC100131257
ANP32C
RPL10A
LAPTM4A
PTS
RABGAP1L
RFPL2
RHOC
CFH
KIR2DS4
EED
MBLAC2
HLA-G
RASGRP1
RBBP6
CHORDC1
ARL6IP1
RPL29P2
KIF16B
CNFN
CMSS1
MRPS24
HIGD2A
PHYH
NANOGNB
SNORD3A
EXOSC8
ZFP30
BRK1
AAED1
NDUFA8
MRPL23
LAGE3
ERBB2
CCDC28B
DEK
SNURF
RNU4-2
PM20D2
SLX1B
ATP5G2
NDUFA11
PAK1IP1
RAB39B
SEC11C
ITM2A
TIMM21
DENND4C
LYRM2
POLR2I
FANCB
SAMSN1
NDUFAF2
SAP30
EMC6
STX1B
HIST1H3E
COX5A
C1QA
LARP4
COMMD8
ZNF322
GGCT
NDUFA2
FAM26F
ABI3
ZNF418
CEP57
GSTP1
ALYREF
NFE2L3
LSM7
NDUFB11
SF3B5
DDX52
GPR65
MRPL21
COX14
SNORD32A
PIK3AP1
HINT2
RNF122
SP4
SLC39A8
TRMT10C
KIF21A
SAP30L
GPATCH4
CIDEC
GON7
CHD1
EIF3K
HMGN3
SEPW1
ATPAF1
FXYD1
COX5B
2023-09-11
ACOT13
LYAR
SPATA4
PSMB2
SNAPIN
AAMDC
ATP5G1
SPAG16
ORC6
SNHG5
TPI1
CTSW
MRPL54
FAM49B
GZMA
LRRC40
LOC643387
ERI1
SOCS4
VWA8
SS18
RNY5
RABL2A
SCARNA9L
RNVU1-7
SYAP1
ZNF684
GGH
IFNL1
RPSA
MED11
LOC728554
DDX20
MIR130A
RPEL1
BST2
LRRC72
NENF
SLC30A5
GPKOW
HERPUD2
ATP5EP2
CAMLG
VAMP5
RNVU1-18
RPS13
TCEAL9
PLEKHA5
PPP2R5C
SNRPE
SPHAR
ZC3H7A
METTL6
MRPL11
NKAIN2
C2orf76
CXorf40A
DANCR
RNA28S5
HSPB1
MOCS2
TUBE1
HOXA10
ATG3
MRPL1
ZFAND2A
RPS4X
C9orf16
IL25
LINC00599
HNRNPLL
SUMO1P3
TNFSF15
ANXA4
PMS2
SMNDC1
RPP40
RPN2
EIF2S1
MRPL34
PLAGL1
ACTR3
CD70
SNORD104
CCT3
HMGB1
CHCHD5
C1D
SLC26A2
CNRIP1
SLC8A3
C14orf2
HACD2
PAX8
AKR7A3
CMPK1
MRPL3
FHIT
CFAP36
RAD51C
RNF121
LAMA3
MTX2
NUAK1
HNRNPA2B1
ORMDL2
MT1G
POLR3GL
SNORD95
FBXO3
SYT11
ESD
EEF1E1
TBX21
MIF4GD
GZMK
UPK3A
UBXN8
NAA25
TXNDC17
DYRK4
PHF3
FBXL19-AS1
NLRP5
ANK3
CTNNB1
SAR1B
APOBEC3H
AVEN
ZNF329
NAP1L2
HHLA3
ISOC2
ANKRD36BP1
KIR2DS3
PPP2R2B
INO80C
PRSS23
STMN1
WSB2
HPF1
COA3
CTLA4
CEP63
NT5DC1
PROK1
TPMT
TROVE2
ARF6
SPCS3
PDHA1
LMO4
YIF1A
HAT1
MRRF
KIAA0101
COA4
SGK3
ATP5D
SKIV2L2
RPS20
MYBL1
GNGT2
COMMD6
WBP11
TRMT1L
TMEM14A
SRSF3
BANF1
UTP11
APPL1
GNL3L
FAM76A
PSMC6
VPS26A
MSTO1
NDUFA6
LUC7L3
FAM96A
RBM34
GPN2
ARPC5L
ZNF585A
NGDN
EXOSC2
ERP29
AZIN1
AMZ2
TRAPPC2B
DDT
TMEM159
RPL31
HAUS1
RN7SK
MAFG-AS1
SSB
KLRG1
C15orf61
CDK1
PCGF6
COX8A
NEUROD4
SNRPD2
KIR2DL5A
SRP19
SNORD11
CCT6P1
ZC3H15
NDUFB8
C11orf1
FEZ1
PI4K2B
CMC2
KLRC3
PAGE5
IBTK
PFN1P2
DCXR
PLAA
GNPDA2
RAB33B
PTGDS
RLN2
TAF10
UBE2E1
EMC4
MRPS23
ELF2
IFNG
NLK
DTWD1
TSFM
GYPE
PRSS57
R3HDM1
PRR32
PSMD8
HIST2H4B
ACTR6
C17orf47
SPTLC1
GLT8D1
HIST1H4K
CLTC
ATP6V1G1
DIS3L
COA6
PTPRE
ZFAS1
ARL2
MT1A
EIF5A
NDUFV2
C18orf32
YIPF2
UBE2D1
TTC9C
BLOC1S1
NANP
RNASEK
RPS27A
STRA13
TMEM160
TMPO
COX15
MMADHC
EVI2A
CSTB
LRR1
OTUD6B-AS1
NUP54
FANCI
PEMT
RGL1
UTP18
CACYBP
AFTPH
PCDHGB6
MANF
SAV1
RBM3
IFNAR2
EIF2B3
SELT
APOBEC3F
BMP8A
PMS2P2
LOC100506368
TAF1A
MRPS18B
ANAPC11
ECRP
TANK
TDP2
DCTPP1
BLOC1S4
HLCS
RNLS
GNA13
NAP1L1
METTL18
PNPLA8
MIR1249
SERBP1
SNRNP27
ZNF326
GOSR2
RERGL
PRPSAP2
TSPAN2
SNORD38A
AMY1A
PEBP1
USP8
OR2F1
HNRNPKP3
HDHD2
TRAPPC2L
PABPC3
CARD14
DPH3
SPANXA1
POTEE
CLEC2D
KCNJ18
FADS1
PRPS2
RNU4-1
PTRH1
PSMB1
ETFB
PSMA2
AASDHPPT
ZNF428
CPNE8
ZNF830
C9orf24
KIAA1524
PTPN2
SMAD7
CBLL1
ICK
BCRP3
KIFC3
NAPEPLD
THAP1
DTYMK
RHNO1
PEX11A
RPL27
FOXP1
TIMM9
DNAJB4
DCAF13P3
CD48
PRCD
ATE1
MIR96
CBWD5
ZNF511
PMS1
PPIL3
KIF3A
DGKD
HINT1
PEA15
WSB1
E2F1
MRPL55
COX16
SPIN4
CRBN
AKR7A2
PSMG4
NOP16
EBP
CCNG1
AURKAIP1
CDCA4
HNRNPA1P10
GABARAPL2
HOXB7
RNASEH2A
RAB3A
DNAL1
RABGGTB
BRIP1
RPS15
NID2
AAGAB
PSME2
GNG5
PLCXD2
RBM39
MAST4
PLAC8
CCZ1
TMCO1
ACAD8
CNGB1
FAM220A
MPC1
PPM1K
TM2D3
LOC105377348
UQCC2
RNF7
LINC01547
DAD1
FABP4
COX7A2L
PRR13
RPL35
SENP6
NCR1
CHMP4A
MTHFD2
CRISPLD1
TSPY8
PGM3
EPB41L4A-AS1
SNORD71
ACSL5
C3orf14
GZMH
CBR1
PRR12
TERF1
OGFOD1
CTAGE11P
ZFP1
MTIF3
MBD3L5
SLAMF8
PAPSS1
HSPA13
PHF11
SUCO
SNORD110
AIM2
PATE2
MAGED2
MORF4L1
MALSU1
RBBP8NL
HIBADH
TMEM59L
CCL5
FOXD2
ZFAND6
C2orf74
MT1E
PABPC1
ETS1
PRADC1
SFT2D2
RPLP0
TMEM147
RAD21
LINC00221
ASCC3
SNORD14C
HCN2
CBY1
PRPS1L1
TMEM9B
RPS25
GINS2
FKBP4
DUSP23
NUDT7
APIP
SMC2
CETN2
TMEM14C
TUBA4A
MEOX1
APITD1
S100A6
PIAS4
VBP1
TRAPPC13
TRMT6
RPL21
LIMS1
MPV17L2
TMSB15A
ZEB2
HTATSF1P2
NDUFB6
EXOSC1
ACAA2
CRIP1
UXT
DICER1
MCEE
CSNK2A1
NAXE
ZNF2
SPCS1
DYNC1LI1
LIN37
MDH1
VHL
C12orf40
TSC22D2
APBB2
PRRT3
PERP
POLR2H
CENPM
UBIAD1
C1orf54
LOC729080
TMEM238
RFC4
ATF4
POLR3K
LOC101927635
BIRC7
ANXA2P3
CLEC10A
HELLS
C19orf73
TRUB2
SDHC
MIR571
GBP3
TIPIN
GCHFR
PTGER2
STAG2
GNAS-AS1
SNORD80
FAM133CP
ETFA
ING3
RRM2B
MRPS11
NEK2
ARHGAP25
TRAPPC1
SNF8
ERCC1
TVP23C
HSP90AA1
CTR9
RPL12
IRAK2
CFAP20
SLC25A4
SLC12A7
DBF4B
ZNF652
C1orf52
MTF2
SNORD107
NFIB
KIF1BP
VDAC1
C1orf53
SNORD27
GINS3
LSM1
ADSSL1
PER2
ETNK1
LOC101929759
ZNF702P
SIK2
YDJC
NDUFB5
TMEM251
FBL
CD99
ZBTB2
PLCG1
YBX2
C4orf48
TCEB2
SMC4
SLC6A18
EMD
RPF2
TPT1
B4GALT4
COMMD4
KLHDC7A
POLR2J4
PSPH
ZFAND1
RPL26
DGUOK
ALG8
MED30
DECR1
U2AF2
TIMM10
TBX2
POLR2L
LDHC
CCR2
SNRPA1
C15orf56
MIR330
SMIM12
MITD1
PRR11
RNU1-3
C1GALT1
HOXC4
CHCHD4
URM1
MIR369
YY1P2
KIAA1033
MIR199B
RGS1
ABHD13
NUDT6
CXCL5
GPM6A
RRN3
TAF5L
TRIM2
UBTD2

## Sheet: SNP(PSC)
source	ei	disease_semantic_type	variantid	disease_name	score	disease_class	disease_type	gene_symbol	diseaseid	disease_class_name	year_initial	variant_consequence_type	variant_dsi	year_final	variant_dpi
CURATED	1	Disease or Syndrome	rs1452787	Cholangitis, Sclerosing	0.8	C06	disease	TCF4	C0008313	Digestive System Diseases	2013	intron variant	0.827	2013	0.16
CURATED	1	Disease or Syndrome	rs4676410	Cholangitis, Sclerosing	0.8	C06	disease	GPR35	C0008313	Digestive System Diseases	2013	intron variant	0.716	2013	0.24
CURATED	1	Disease or Syndrome	rs3197999	Primary sclerosing cholangitis	0.72	C06	disease	APEH;MST1	C0566602	Digestive System Diseases	2011	missense variant	0.732	2013	0.28
CURATED	1	Disease or Syndrome	rs13119723	Primary sclerosing cholangitis	0.71	C06	disease	KIAA1109	C0566602	Digestive System Diseases	2011	intron variant	0.807	2012	0.28
CURATED	1	Disease or Syndrome	rs7426056	Primary sclerosing cholangitis	0.71	C06	disease		C0566602	Digestive System Diseases	2013	regulatory region variant	0.807	2017	0.12
CURATED	1	Disease or Syndrome	rs1001007	Cholangitis, Sclerosing	0.7	C06	disease	CCR5AS	C0008313	Digestive System Diseases	2016	intron variant	0.827	2016	0.12
CURATED	1	Disease or Syndrome	rs1004234	Cholangitis, Sclerosing	0.7	C06	disease	IRF1-AS1;LINC02863	C0008313	Digestive System Diseases	2016	intron variant	0.827	2016	0.12
CURATED	1	Disease or Syndrome	rs10094579	Cholangitis, Sclerosing	0.7	C06	disease		C0008313	Digestive System Diseases	2016	downstream gene variant	0.807	2016	0.28
CURATED	1	Disease or Syndrome	rs10510607	Cholangitis, Sclerosing	0.7	C06	disease	CMC1	C0008313	Digestive System Diseases	2016	intron variant	0.827	2016	0.12
CURATED	1	Disease or Syndrome	rs10743181	Cholangitis, Sclerosing	0.7	C06	disease		C0008313	Digestive System Diseases	2016	regulatory region variant	0.827	2016	0.12
CURATED	1	Disease or Syndrome	rs10748781	Cholangitis, Sclerosing	0.7	C06	disease		C0008313	Digestive System Diseases	2016	upstream gene variant	0.763	2016	0.16
CURATED	1	Disease or Syndrome	rs10750899	Cholangitis, Sclerosing	0.7	C06	disease		C0008313	Digestive System Diseases	2016	intergenic variant	0.827	2016	0.12
CURATED	1	Disease or Syndrome	rs10758669	Cholangitis, Sclerosing	0.7	C06	disease		C0008313	Digestive System Diseases	2016	upstream gene variant	0.763	2016	0.28
CURATED	1	Disease or Syndrome	rs10761648	Cholangitis, Sclerosing	0.7	C06	disease	ZNF365	C0008313	Digestive System Diseases	2016	intron variant	0.827	2016	0.12
CURATED	1	Disease or Syndrome	rs10775412	Cholangitis, Sclerosing	0.7	C06	disease	KSR1	C0008313	Digestive System Diseases	2016	intron variant	0.827	2016	0.12
CURATED	1	Disease or Syndrome	rs10800314	Cholangitis, Sclerosing	0.7	C06	disease		C0008313	Digestive System Diseases	2016	upstream gene variant	0.827	2016	0.12
CURATED	1	Disease or Syndrome	rs10870077	Cholangitis, Sclerosing	0.7	C06	disease	CARD9	C0008313	Digestive System Diseases	2016	intron variant	0.827	2016	0.12
CURATED	1	Disease or Syndrome	rs10889676	Cholangitis, Sclerosing	0.7	C06	disease	IL23R	C0008313	Digestive System Diseases	2016	intron variant	0.827	2016	0.12
CURATED	1	Disease or Syndrome	rs10995271	Cholangitis, Sclerosing	0.7	C06	disease		C0008313	Digestive System Diseases	2016	downstream gene variant	0.776	2016	0.28
CURATED	1	Disease or Syndrome	rs11098964	Cholangitis, Sclerosing	0.7	C06	disease	ANTXR2	C0008313	Digestive System Diseases	2016	intron variant	0.827	2016	0.12
CURATED	1	Disease or Syndrome	rs11117431	Cholangitis, Sclerosing	0.7	C06	disease		C0008313	Digestive System Diseases	2016	intron variant	0.807	2016	0.16
CURATED	1	Disease or Syndrome	rs111305875	Cholangitis, Sclerosing	0.7	C06	disease		C0008313	Digestive System Diseases	2016	intron variant	0.827	2016	0.12
CURATED	1	Disease or Syndrome	rs11168249	Cholangitis, Sclerosing	0.7	C06	disease	HDAC7	C0008313	Digestive System Diseases	2013	intron variant	0.807	2016	0.12
CURATED	1	Disease or Syndrome	rs11190133	Cholangitis, Sclerosing	0.7	C06	disease		C0008313	Digestive System Diseases	2016	intergenic variant	0.827	2016	0.12
CURATED	1	Disease or Syndrome	rs11221322	Cholangitis, Sclerosing	0.7	C06	disease	ETS1	C0008313	Digestive System Diseases	2016	intron variant	0.827	2016	0.12
CURATED	1	Disease or Syndrome	rs11221332	Cholangitis, Sclerosing	0.7	C06	disease	ETS1	C0008313	Digestive System Diseases	2016	intron variant	0.763	2016	0.28
CURATED	1	Disease or Syndrome	rs11229555	Cholangitis, Sclerosing	0.7	C06	disease	GLYAT	C0008313	Digestive System Diseases	2016	intron variant	0.827	2016	0.12
CURATED	1	Disease or Syndrome	rs11230563	Cholangitis, Sclerosing	0.7	C06	disease	CD6;LOC105369326	C0008313	Digestive System Diseases	2016	missense variant	0.79	2016	0.36
CURATED	1	Disease or Syndrome	rs11236797	Cholangitis, Sclerosing	0.7	C06	disease		C0008313	Digestive System Diseases	2016	upstream gene variant	0.79	2016	0.2
CURATED	1	Disease or Syndrome	rs11306716	Cholangitis, Sclerosing	0.7	C06	disease		C0008313	Digestive System Diseases	2016	intergenic variant	0.827	2016	0.12
CURATED	1	Disease or Syndrome	rs114202211	Cholangitis, Sclerosing	0.7	C06	disease	HIPK1	C0008313	Digestive System Diseases	2016	intron variant	0.827	2016	0.12
CURATED	1	Disease or Syndrome	rs11574938	Cholangitis, Sclerosing	0.7	C06	disease	ITGAL	C0008313	Digestive System Diseases	2016	missense variant	0.827	2016	0.12
CURATED	1	Disease or Syndrome	rs116046827	Cholangitis, Sclerosing	0.7	C06	disease	BSN	C0008313	Digestive System Diseases	2016	intron variant	0.827	2016	0.12
CURATED	1	Disease or Syndrome	rs11614178	Cholangitis, Sclerosing	0.7	C06	disease	IFNG-AS1;LOC107984526	C0008313	Digestive System Diseases	2016	intron variant	0.827	2016	0.12
CURATED	1	Disease or Syndrome	rs11616188	Cholangitis, Sclerosing	0.7	C06	disease		C0008313	Digestive System Diseases	2016	upstream gene variant	0.827	2016	0.12
CURATED	1	Disease or Syndrome	rs11624293	Cholangitis, Sclerosing	0.7	C06	disease	LINC01147	C0008313	Digestive System Diseases	2016	intron variant	0.827	2016	0.12
CURATED	1	Disease or Syndrome	rs11632488	Cholangitis, Sclerosing	0.7	C06	disease		C0008313	Digestive System Diseases	2017	upstream gene variant	1	2017	0.04
CURATED	1	Disease or Syndrome	rs11649613	Cholangitis, Sclerosing	0.7	C06	disease	LOC107984859	C0008313	Digestive System Diseases	2016	downstream gene variant	0.827	2016	0.12
CURATED	1	Disease or Syndrome	rs11675538	Cholangitis, Sclerosing	0.7	C06	disease		C0008313	Digestive System Diseases	2016	intron variant	0.827	2016	0.12
CURATED	1	Disease or Syndrome	rs11676348	Cholangitis, Sclerosing	0.7	C06	disease		C0008313	Digestive System Diseases	2016	regulatory region variant	0.79	2016	0.16
CURATED	1	Disease or Syndrome	rs11691685	Cholangitis, Sclerosing	0.7	C06	disease	TEX41	C0008313	Digestive System Diseases	2016	intron variant	0.827	2016	0.12
CURATED	1	Disease or Syndrome	rs11749040	Cholangitis, Sclerosing	0.7	C06	disease		C0008313	Digestive System Diseases	2016	regulatory region variant	0.827	2016	0.12
CURATED	1	Disease or Syndrome	rs11749391	Cholangitis, Sclerosing	0.7	C06	disease	IRGM	C0008313	Digestive System Diseases	2016	intron variant	0.827	2016	0.12
CURATED	1	Disease or Syndrome	rs11750385	Cholangitis, Sclerosing	0.7	C06	disease	LINC02213	C0008313	Digestive System Diseases	2016	intron variant	0.827	2016	0.12
CURATED	1	Disease or Syndrome	rs1182188	Cholangitis, Sclerosing	0.7	C06	disease	GNA12	C0008313	Digestive System Diseases	2016	intron variant	0.827	2016	0.12
CURATED	1	Disease or Syndrome	rs12075255	Cholangitis, Sclerosing	0.7	C06	disease	IL19	C0008313	Digestive System Diseases	2016	intron variant	0.827	2016	0.12
CURATED	1	Disease or Syndrome	rs12131796	Cholangitis, Sclerosing	0.7	C06	disease	INAVA	C0008313	Digestive System Diseases	2016	intron variant	0.827	2016	0.12
CURATED	1	Disease or Syndrome	rs12188300	Cholangitis, Sclerosing	0.7	C06	disease		C0008313	Digestive System Diseases	2016	intron variant	0.807	2016	0.12
CURATED	1	Disease or Syndrome	rs12369214	Cholangitis, Sclerosing	0.7	C06	disease	RIC8B	C0008313	Digestive System Diseases	2016	intron variant	0.807	2016	0.12
CURATED	1	Disease or Syndrome	rs1250573	Cholangitis, Sclerosing	0.7	C06	disease	ZMIZ1	C0008313	Digestive System Diseases	2016	intron variant	0.827	2016	0.12
CURATED	1	Disease or Syndrome	rs1260326	Cholangitis, Sclerosing	0.7	C06	disease	GCKR	C0008313	Digestive System Diseases	2016	missense variant	0.645	2016	0.6
CURATED	1	Disease or Syndrome	rs1267499	Cholangitis, Sclerosing	0.7	C06	disease	LOC101928354	C0008313	Digestive System Diseases	2016	intron variant	0.807	2016	0.16
CURATED	1	Disease or Syndrome	rs12694846	Cholangitis, Sclerosing	0.7	C06	disease	SP140	C0008313	Digestive System Diseases	2016	intron variant	0.827	2016	0.12
CURATED	1	Disease or Syndrome	rs12718244	Cholangitis, Sclerosing	0.7	C06	disease	SPATA48	C0008313	Digestive System Diseases	2016	intron variant	0.827	2016	0.12
CURATED	1	Disease or Syndrome	rs12720356	Cholangitis, Sclerosing	0.7	C06	disease	TYK2	C0008313	Digestive System Diseases	2016	missense variant	0.752	2016	0.36
CURATED	1	Disease or Syndrome	rs12879003	Cholangitis, Sclerosing	0.7	C06	disease		C0008313	Digestive System Diseases	2016	downstream gene variant	0.827	2016	0.12
CURATED	1	Disease or Syndrome	rs1292035	Cholangitis, Sclerosing	0.7	C06	disease	RPS6KB1	C0008313	Digestive System Diseases	2016	intron variant	0.827	2016	0.12
CURATED	1	Disease or Syndrome	rs12932970	Cholangitis, Sclerosing	0.7	C06	disease		C0008313	Digestive System Diseases	2016	intron variant	0.827	2016	0.12
CURATED	1	Disease or Syndrome	rs12942547	Cholangitis, Sclerosing	0.7	C06	disease	STAT3	C0008313	Digestive System Diseases	2016	intron variant	0.807	2016	0.2
CURATED	1	Disease or Syndrome	rs12943464	Cholangitis, Sclerosing	0.7	C06	disease	NPEPPS	C0008313	Digestive System Diseases	2016	intron variant	0.827	2016	0.12
CURATED	1	Disease or Syndrome	rs12968719	Cholangitis, Sclerosing	0.7	C06	disease	PTPN2	C0008313	Digestive System Diseases	2016	intron variant	0.827	2016	0.12
CURATED	1	Disease or Syndrome	rs12987977	Cholangitis, Sclerosing	0.7	C06	disease	IL18R1	C0008313	Digestive System Diseases	2016	intron variant	0.827	2016	0.12
CURATED	1	Disease or Syndrome	rs13107612	Cholangitis, Sclerosing	0.7	C06	disease	BANK1	C0008313	Digestive System Diseases	2016	intron variant	0.827	2016	0.12
CURATED	1	Disease or Syndrome	rs13132308	Cholangitis, Sclerosing	0.7	C06	disease	IL21-AS1	C0008313	Digestive System Diseases	2016	intron variant	0.807	2016	0.16
CURATED	1	Disease or Syndrome	rs13140464	Cholangitis, Sclerosing	0.7	C06	disease		C0008313	Digestive System Diseases	2013	regulatory region variant	0.925	2017	0.04
CURATED	1	Disease or Syndrome	rs1328454	Cholangitis, Sclerosing	0.7	C06	disease	SLC9A8	C0008313	Digestive System Diseases	2016	intron variant	0.827	2016	0.12
CURATED	1	Disease or Syndrome	rs1333062	Cholangitis, Sclerosing	0.7	C06	disease	ITLN1	C0008313	Digestive System Diseases	2016	downstream gene variant	0.807	2016	0.2
CURATED	1	Disease or Syndrome	rs13407913	Cholangitis, Sclerosing	0.7	C06	disease	ADCY3	C0008313	Digestive System Diseases	2016	intron variant	0.827	2016	0.12
CURATED	1	Disease or Syndrome	rs140135	Cholangitis, Sclerosing	0.7	C06	disease	UQCR10;ZMAT5	C0008313	Digestive System Diseases	2016	non coding transcript exon variant	0.827	2016	0.12
CURATED	1	Disease or Syndrome	rs1405108	Cholangitis, Sclerosing	0.7	C06	disease		C0008313	Digestive System Diseases	2016	downstream gene variant	0.827	2016	0.12
CURATED	1	Disease or Syndrome	rs141992399	Cholangitis, Sclerosing	0.7	C06	disease	CARD9;DNLZ	C0008313	Digestive System Diseases	2016	splice donor variant	0.827	2016	0.12
CURATED	1	Disease or Syndrome	rs145832854	Cholangitis, Sclerosing	0.7	C06	disease	SGSM1	C0008313	Digestive System Diseases	2017	intron variant	1	2017	0.04
CURATED	1	Disease or Syndrome	rs1525735	Cholangitis, Sclerosing	0.7	C06	disease	AHR;LOC101927609;LOC107986772	C0008313	Digestive System Diseases	2016	intron variant	0.827	2016	0.12
CURATED	1	Disease or Syndrome	rs1532244	Cholangitis, Sclerosing	0.7	C06	disease	LINC01967	C0008313	Digestive System Diseases	2018	intron variant	1	2018	0.04
CURATED	1	Disease or Syndrome	rs1551399	Cholangitis, Sclerosing	0.7	C06	disease	LOC105375746	C0008313	Digestive System Diseases	2016	intron variant	0.827	2016	0.12
CURATED	1	Disease or Syndrome	rs1569328	Cholangitis, Sclerosing	0.7	C06	disease		C0008313	Digestive System Diseases	2016	upstream gene variant	0.827	2016	0.12
CURATED	1	Disease or Syndrome	rs1569414	Cholangitis, Sclerosing	0.7	C06	disease	FAM118A	C0008313	Digestive System Diseases	2016	intron variant	0.807	2016	0.16
CURATED	1	Disease or Syndrome	rs16841904	Cholangitis, Sclerosing	0.7	C06	disease	DENND1B	C0008313	Digestive System Diseases	2016	intron variant	0.807	2016	0.16
CURATED	1	Disease or Syndrome	rs16967103	Cholangitis, Sclerosing	0.7	C06	disease		C0008313	Digestive System Diseases	2016	intergenic variant	0.827	2016	0.12
CURATED	1	Disease or Syndrome	rs17085007	Cholangitis, Sclerosing	0.7	C06	disease		C0008313	Digestive System Diseases	2016	regulatory region variant	0.827	2016	0.12
CURATED	1	Disease or Syndrome	rs17102823	Cholangitis, Sclerosing	0.7	C06	disease		C0008313	Digestive System Diseases	2018	intergenic variant	0.776	2018	0.08
CURATED	1	Disease or Syndrome	rs17229679	Cholangitis, Sclerosing	0.7	C06	disease	LOC105373831	C0008313	Digestive System Diseases	2016	intron variant	0.827	2016	0.12
CURATED	1	Disease or Syndrome	rs17293632	Cholangitis, Sclerosing	0.7	C06	disease	SMAD3	C0008313	Digestive System Diseases	2016	intron variant	0.763	2016	0.24
CURATED	1	Disease or Syndrome	rs174535	Cholangitis, Sclerosing	0.7	C06	disease	MYRF;TMEM258	C0008313	Digestive System Diseases	2016	missense variant	0.776	2016	0.28
CURATED	1	Disease or Syndrome	rs17622378	Cholangitis, Sclerosing	0.7	C06	disease	IRF1-AS1	C0008313	Digestive System Diseases	2016	intron variant	0.79	2016	0.2
CURATED	1	Disease or Syndrome	rs17622517	Cholangitis, Sclerosing	0.7	C06	disease	IRF1-AS1	C0008313	Digestive System Diseases	2016	intron variant	0.827	2016	0.12
CURATED	1	Disease or Syndrome	rs17649817	Cholangitis, Sclerosing	0.7	C06	disease	KCNIP1	C0008313	Digestive System Diseases	2018	intron variant	1	2018	0.04
CURATED	1	Disease or Syndrome	rs17780256	Cholangitis, Sclerosing	0.7	C06	disease	SLC39A11;LOC105371887	C0008313	Digestive System Diseases	2016	3 prime UTR variant	0.827	2016	0.12
CURATED	1	Disease or Syndrome	rs1788097	Cholangitis, Sclerosing	0.7	C06	disease	CD226	C0008313	Digestive System Diseases	2013	intron variant	0.925	2017	0.04
CURATED	1	Disease or Syndrome	rs1800682	Cholangitis, Sclerosing	0.7	C06	disease	ACTA2;FAS	C0008313	Digestive System Diseases	2016	non coding transcript exon variant	0.637	2016	0.44
CURATED	1	Disease or Syndrome	rs183686347	Cholangitis, Sclerosing	0.7	C06	disease	IL23R	C0008313	Digestive System Diseases	2016	intron variant	0.827	2016	0.12
CURATED	1	Disease or Syndrome	rs1847472	Cholangitis, Sclerosing	0.7	C06	disease	BACH2	C0008313	Digestive System Diseases	2016	intron variant	0.807	2016	0.2
CURATED	1	Disease or Syndrome	rs1860545	Cholangitis, Sclerosing	0.7	C06	disease	TNFRSF1A	C0008313	Digestive System Diseases	2016	intron variant	0.79	2016	0.2
CURATED	1	Disease or Syndrome	rs1870293	Cholangitis, Sclerosing	0.7	C06	disease	SETD1A	C0008313	Digestive System Diseases	2016	intron variant	0.827	2016	0.12
CURATED	1	Disease or Syndrome	rs1883832	Cholangitis, Sclerosing	0.7	C06	disease	CD40	C0008313	Digestive System Diseases	2016	5 prime UTR variant	0.581	2016	0.68
CURATED	1	Disease or Syndrome	rs1893592	Cholangitis, Sclerosing	0.7	C06	disease	UBASH3A	C0008313	Digestive System Diseases	2016	missense variant	0.742	2017	0.28
CURATED	1	Disease or Syndrome	rs196941	Cholangitis, Sclerosing	0.7	C06	disease	ERN1	C0008313	Digestive System Diseases	2016	non coding transcript exon variant	0.827	2016	0.12
CURATED	1	Disease or Syndrome	rs1992661	Cholangitis, Sclerosing	0.7	C06	disease		C0008313	Digestive System Diseases	2016	upstream gene variant	0.827	2016	0.12
CURATED	1	Disease or Syndrome	rs201014116	Cholangitis, Sclerosing	0.7	C06	disease	DNMT3A	C0008313	Digestive System Diseases	2016	intron variant	0.827	2016	0.12
CURATED	1	Disease or Syndrome	rs2024092	Cholangitis, Sclerosing	0.7	C06	disease	SBNO2	C0008313	Digestive System Diseases	2016	intron variant	0.827	2016	0.12
CURATED	1	Disease or Syndrome	rs2026029	Cholangitis, Sclerosing	0.7	C06	disease	FNDC3A	C0008313	Digestive System Diseases	2016	intron variant	0.827	2016	0.12
CURATED	1	Disease or Syndrome	rs2042011	Cholangitis, Sclerosing	0.7	C06	disease		C0008313	Digestive System Diseases	2016	upstream gene variant	0.827	2016	0.12
CURATED	1	Disease or Syndrome	rs2050392	Cholangitis, Sclerosing	0.7	C06	disease		C0008313	Digestive System Diseases	2016	downstream gene variant	0.827	2016	0.12
CURATED	1	Disease or Syndrome	rs2066845	Cholangitis, Sclerosing	0.7	C06	disease	NOD2	C0008313	Digestive System Diseases	2016	missense variant	0.611	2016	0.6
CURATED	1	Disease or Syndrome	rs2104286	Cholangitis, Sclerosing	0.7	C06	disease	IL2RA	C0008313	Digestive System Diseases	2016	intron variant	0.662	2016	0.44
CURATED	1	Disease or Syndrome	rs2111485	Cholangitis, Sclerosing	0.7	C06	disease		C0008313	Digestive System Diseases	2016	regulatory region variant	0.724	2016	0.28
CURATED	1	Disease or Syndrome	rs2143178	Cholangitis, Sclerosing	0.7	C06	disease		C0008313	Digestive System Diseases	2016	intron variant	0.827	2016	0.12
CURATED	1	Disease or Syndrome	rs2145623	Cholangitis, Sclerosing	0.7	C06	disease		C0008313	Digestive System Diseases	2016	intergenic variant	0.827	2016	0.12
CURATED	1	Disease or Syndrome	rs2227551	Cholangitis, Sclerosing	0.7	C06	disease	PLAU	C0008313	Digestive System Diseases	2016	intron variant	0.827	2016	0.12
CURATED	1	Disease or Syndrome	rs2234161	Cholangitis, Sclerosing	0.7	C06	disease	TNFRSF14	C0008313	Digestive System Diseases	2016	non coding transcript exon variant	0.827	2016	0.12
CURATED	1	Disease or Syndrome	rs2236379	Cholangitis, Sclerosing	0.7	C06	disease	PRKCQ	C0008313	Digestive System Diseases	2016	missense variant	0.79	2016	0.16
CURATED	1	Disease or Syndrome	rs2266961	Cholangitis, Sclerosing	0.7	C06	disease	UBE2L3	C0008313	Digestive System Diseases	2016	intron variant	0.807	2016	0.16
CURATED	1	Disease or Syndrome	rs2284553	Cholangitis, Sclerosing	0.7	C06	disease	IFNGR2	C0008313	Digestive System Diseases	2016	intron variant	0.776	2016	0.24
CURATED	1	Disease or Syndrome	rs228614	Cholangitis, Sclerosing	0.7	C06	disease	MANBA	C0008313	Digestive System Diseases	2017	intron variant	0.925	2017	0.12
CURATED	1	Disease or Syndrome	rs2301436	Cholangitis, Sclerosing	0.7	C06	disease	FGFR1OP	C0008313	Digestive System Diseases	2016	intron variant	0.752	2016	0.32
CURATED	1	Disease or Syndrome	rs2328530	Cholangitis, Sclerosing	0.7	C06	disease	CDKAL1	C0008313	Digestive System Diseases	2016	intron variant	0.827	2016	0.12
CURATED	1	Disease or Syndrome	rs2357623	Cholangitis, Sclerosing	0.7	C06	disease		C0008313	Digestive System Diseases	2016	upstream gene variant	0.827	2016	0.12
CURATED	1	Disease or Syndrome	rs2451258	Cholangitis, Sclerosing	0.7	C06	disease	LOC112267968	C0008313	Digestive System Diseases	2016	intron variant	0.807	2016	0.16
CURATED	1	Disease or Syndrome	rs2476601	Cholangitis, Sclerosing	0.7	C06	disease	PTPN22;AP4B1-AS1	C0008313	Digestive System Diseases	2016	missense variant	0.498	2016	0.8
CURATED	1	Disease or Syndrome	rs2497318	Cholangitis, Sclerosing	0.7	C06	disease		C0008313	Digestive System Diseases	2016	upstream gene variant	0.827	2016	0.12
CURATED	1	Disease or Syndrome	rs2538470	Cholangitis, Sclerosing	0.7	C06	disease		C0008313	Digestive System Diseases	2016	intergenic variant	0.827	2016	0.12
CURATED	1	Disease or Syndrome	rs2549803	Cholangitis, Sclerosing	0.7	C06	disease	ERAP1	C0008313	Digestive System Diseases	2016	intron variant	0.827	2016	0.12
CURATED	1	Disease or Syndrome	rs259964	Cholangitis, Sclerosing	0.7	C06	disease	ZNF831	C0008313	Digestive System Diseases	2016	intron variant	0.827	2016	0.12
CURATED	1	Disease or Syndrome	rs26528	Cholangitis, Sclerosing	0.7	C06	disease	IL27	C0008313	Digestive System Diseases	2016	intron variant	0.807	2016	0.2
CURATED	1	Disease or Syndrome	rs2666218	Cholangitis, Sclerosing	0.7	C06	disease	ASAP2	C0008313	Digestive System Diseases	2016	intron variant	0.827	2016	0.12
CURATED	1	Disease or Syndrome	rs2779255	Cholangitis, Sclerosing	0.7	C06	disease		C0008313	Digestive System Diseases	2016	intron variant	0.827	2016	0.12
CURATED	1	Disease or Syndrome	rs2812378	Cholangitis, Sclerosing	0.7	C06	disease	CCL21	C0008313	Digestive System Diseases	2016	intron variant	0.79	2016	0.2
CURATED	1	Disease or Syndrome	rs2816958	Cholangitis, Sclerosing	0.7	C06	disease	NR5A2	C0008313	Digestive System Diseases	2016	intron variant	0.827	2016	0.12
CURATED	1	Disease or Syndrome	rs2823288	Cholangitis, Sclerosing	0.7	C06	disease		C0008313	Digestive System Diseases	2016	intron variant	0.827	2016	0.12
CURATED	1	Disease or Syndrome	rs2836883	Cholangitis, Sclerosing	0.7	C06	disease		C0008313	Digestive System Diseases	2013	intergenic variant	0.882	2017	0.08
CURATED	1	Disease or Syndrome	rs28550029	Cholangitis, Sclerosing	0.7	C06	disease	SKAP2	C0008313	Digestive System Diseases	2016	intron variant	0.827	2016	0.12
CURATED	1	Disease or Syndrome	rs2856674	Cholangitis, Sclerosing	0.7	C06	disease		C0008313	Digestive System Diseases	2013	regulatory region variant	0.925	2013	0.16
CURATED	1	Disease or Syndrome	rs28701841	Cholangitis, Sclerosing	0.7	C06	disease	PRDM1;ATG5	C0008313	Digestive System Diseases	2016	intron variant	0.827	2016	0.12
CURATED	1	Disease or Syndrome	rs28998802	Cholangitis, Sclerosing	0.7	C06	disease	NOS2	C0008313	Digestive System Diseases	2016	intron variant	0.807	2016	0.12
CURATED	1	Disease or Syndrome	rs2910686	Cholangitis, Sclerosing	0.7	C06	disease	ERAP1;ERAP2	C0008313	Digestive System Diseases	2016	intron variant	0.827	2016	0.12
CURATED	1	Disease or Syndrome	rs3024493	Cholangitis, Sclerosing	0.7	C06	disease	IL10;IL19	C0008313	Digestive System Diseases	2016	intron variant	0.776	2016	0.28
CURATED	1	Disease or Syndrome	rs3118471	Cholangitis, Sclerosing	0.7	C06	disease	IL2RA	C0008313	Digestive System Diseases	2016	intron variant	0.827	2016	0.12
CURATED	1	Disease or Syndrome	rs3124998	Cholangitis, Sclerosing	0.7	C06	disease	NOTCH1	C0008313	Digestive System Diseases	2016	3 prime UTR variant	0.827	2016	0.12
CURATED	1	Disease or Syndrome	rs3184504	Cholangitis, Sclerosing	0.7	C06	disease	ATXN2;SH2B3	C0008313	Digestive System Diseases	2013	missense variant	0.572	2017	0.6
CURATED	1	Disease or Syndrome	rs3197999	Cholangitis, Sclerosing	0.7	C06	disease	APEH;MST1	C0008313	Digestive System Diseases	2011	missense variant	0.732	2017	0.28
CURATED	1	Disease or Syndrome	rs34670647	Cholangitis, Sclerosing	0.7	C06	disease		C0008313	Digestive System Diseases	2016	regulatory region variant	0.827	2016	0.12
CURATED	1	Disease or Syndrome	rs34779708	Cholangitis, Sclerosing	0.7	C06	disease	CREM	C0008313	Digestive System Diseases	2016	intron variant	0.827	2016	0.12
CURATED	1	Disease or Syndrome	rs34804116	Cholangitis, Sclerosing	0.7	C06	disease		C0008313	Digestive System Diseases	2016	intron variant	0.827	2016	0.12
CURATED	1	Disease or Syndrome	rs34920465	Cholangitis, Sclerosing	0.7	C06	disease		C0008313	Digestive System Diseases	2016	intergenic variant	0.807	2016	0.16
CURATED	1	Disease or Syndrome	rs35018800	Cholangitis, Sclerosing	0.7	C06	disease	TYK2	C0008313	Digestive System Diseases	2016	missense variant	0.79	2016	0.16
CURATED	1	Disease or Syndrome	rs35074907	Cholangitis, Sclerosing	0.7	C06	disease	KEAP1	C0008313	Digestive System Diseases	2016	synonymous variant	0.807	2016	0.16
CURATED	1	Disease or Syndrome	rs35300242	Cholangitis, Sclerosing	0.7	C06	disease	ATG16L1	C0008313	Digestive System Diseases	2016	intron variant	0.827	2016	0.12
CURATED	1	Disease or Syndrome	rs35320439	Cholangitis, Sclerosing	0.7	C06	disease	GAL3ST2	C0008313	Digestive System Diseases	2016	intron variant	0.827	2016	0.12
CURATED	1	Disease or Syndrome	rs353339	Cholangitis, Sclerosing	0.7	C06	disease		C0008313	Digestive System Diseases	2016	regulatory region variant	0.827	2016	0.12
CURATED	1	Disease or Syndrome	rs35667974	Cholangitis, Sclerosing	0.7	C06	disease	IFIH1	C0008313	Digestive System Diseases	2016	missense variant	0.776	2016	0.28
CURATED	1	Disease or Syndrome	rs35736272	Cholangitis, Sclerosing	0.7	C06	disease	ZPBP2	C0008313	Digestive System Diseases	2016	intron variant	0.807	2016	0.16
CURATED	1	Disease or Syndrome	rs35874463	Cholangitis, Sclerosing	0.7	C06	disease	SMAD3	C0008313	Digestive System Diseases	2016	missense variant	0.827	2016	0.12
CURATED	1	Disease or Syndrome	rs36023390	Cholangitis, Sclerosing	0.7	C06	disease	FOXP1	C0008313	Digestive System Diseases	2017	intron variant	1	2017	0.04
CURATED	1	Disease or Syndrome	rs367569	Cholangitis, Sclerosing	0.7	C06	disease	RMI2;LOC105371082	C0008313	Digestive System Diseases	2016	intron variant	0.807	2016	0.12
CURATED	1	Disease or Syndrome	rs3747517	Cholangitis, Sclerosing	0.7	C06	disease	IFIH1	C0008313	Digestive System Diseases	2016	missense variant	0.732	2016	0.36
CURATED	1	Disease or Syndrome	rs3748816	Cholangitis, Sclerosing	0.7	C06	disease	MMEL1	C0008313	Digestive System Diseases	2013	missense variant	0.827	2017	0.2
CURATED	1	Disease or Syndrome	rs3749171	Cholangitis, Sclerosing	0.7	C06	disease	GPR35	C0008313	Digestive System Diseases	2016	missense variant	0.807	2016	0.12
CURATED	1	Disease or Syndrome	rs3766606	Cholangitis, Sclerosing	0.7	C06	disease	PARK7	C0008313	Digestive System Diseases	2016	intron variant	0.827	2016	0.12
CURATED	1	Disease or Syndrome	rs3769839	Cholangitis, Sclerosing	0.7	C06	disease	SP110;SP140	C0008313	Digestive System Diseases	2018	intron variant	0.925	2018	0.08
CURATED	1	Disease or Syndrome	rs3774937	Cholangitis, Sclerosing	0.7	C06	disease	NFKB1	C0008313	Digestive System Diseases	2016	intron variant	0.776	2016	0.28
CURATED	1	Disease or Syndrome	rs3776414	Cholangitis, Sclerosing	0.7	C06	disease	DAP	C0008313	Digestive System Diseases	2016	intron variant	0.827	2016	0.12
CURATED	1	Disease or Syndrome	rs3806308	Cholangitis, Sclerosing	0.7	C06	disease	RNF186	C0008313	Digestive System Diseases	2016	intron variant	0.827	2016	0.12
CURATED	1	Disease or Syndrome	rs3853824	Cholangitis, Sclerosing	0.7	C06	disease	C17orf67	C0008313	Digestive System Diseases	2016	intron variant	0.827	2016	0.12
CURATED	1	Disease or Syndrome	rs3891175	Cholangitis, Sclerosing	0.7	C06	disease	HLA-DQB1	C0008313	Digestive System Diseases	2018	5 prime UTR variant	0.851	2018	0.16
CURATED	1	Disease or Syndrome	rs395157	Cholangitis, Sclerosing	0.7	C06	disease	OSMR	C0008313	Digestive System Diseases	2016	intron variant	0.827	2016	0.12
CURATED	1	Disease or Syndrome	rs4129267	Cholangitis, Sclerosing	0.7	C06	disease	IL6R	C0008313	Digestive System Diseases	2016	intron variant	0.807	2016	0.2
CURATED	1	Disease or Syndrome	rs4143332	Cholangitis, Sclerosing	0.7	C06	disease	ZDHHC20P2	C0008313	Digestive System Diseases	2013	non coding transcript exon variant	1	2013	0.04
CURATED	1	Disease or Syndrome	rs4147359	Cholangitis, Sclerosing	0.7	C06	disease		C0008313	Digestive System Diseases	2013	upstream gene variant	0.925	2017	0.04
CURATED	1	Disease or Syndrome	rs4243971	Cholangitis, Sclerosing	0.7	C06	disease		C0008313	Digestive System Diseases	2016	intergenic variant	0.827	2016	0.12
CURATED	1	Disease or Syndrome	rs4293777	Cholangitis, Sclerosing	0.7	C06	disease	CLNK	C0008313	Digestive System Diseases	2017	intergenic variant	0.925	2017	0.08
CURATED	1	Disease or Syndrome	rs4456788	Cholangitis, Sclerosing	0.7	C06	disease	GATD3A	C0008313	Digestive System Diseases	2016	intron variant	0.827	2016	0.12
CURATED	1	Disease or Syndrome	rs4561177	Cholangitis, Sclerosing	0.7	C06	disease	RDX;ZC3H12C	C0008313	Digestive System Diseases	2016	intron variant	0.807	2016	0.12
CURATED	1	Disease or Syndrome	rs4655215	Cholangitis, Sclerosing	0.7	C06	disease		C0008313	Digestive System Diseases	2016	upstream gene variant	0.827	2016	0.12
CURATED	1	Disease or Syndrome	rs4672505	Cholangitis, Sclerosing	0.7	C06	disease		C0008313	Digestive System Diseases	2016	regulatory region variant	0.827	2016	0.12
CURATED	1	Disease or Syndrome	rs4676406	Cholangitis, Sclerosing	0.7	C06	disease		C0008313	Digestive System Diseases	2016	intergenic variant	0.827	2016	0.12
CURATED	1	Disease or Syndrome	rs469758	Cholangitis, Sclerosing	0.7	C06	disease	ERAP1;LOC102724748	C0008313	Digestive System Diseases	2016	intron variant	0.827	2016	0.12
CURATED	1	Disease or Syndrome	rs4703855	Cholangitis, Sclerosing	0.7	C06	disease		C0008313	Digestive System Diseases	2016	regulatory region variant	0.827	2016	0.12
CURATED	1	Disease or Syndrome	rs4728142	Cholangitis, Sclerosing	0.7	C06	disease		C0008313	Digestive System Diseases	2016	upstream gene variant	0.732	2016	0.32
CURATED	1	Disease or Syndrome	rs4802307	Cholangitis, Sclerosing	0.7	C06	disease	PPP5C	C0008313	Digestive System Diseases	2016	upstream gene variant	0.827	2016	0.12
CURATED	1	Disease or Syndrome	rs4812833	Cholangitis, Sclerosing	0.7	C06	disease	LINC01620	C0008313	Digestive System Diseases	2016	intron variant	0.827	2016	0.12
CURATED	1	Disease or Syndrome	rs4845604	Cholangitis, Sclerosing	0.7	C06	disease	RORC	C0008313	Digestive System Diseases	2016	intron variant	0.776	2016	0.2
CURATED	1	Disease or Syndrome	rs4851529	Cholangitis, Sclerosing	0.7	C06	disease	LOC107985926	C0008313	Digestive System Diseases	2016	downstream gene variant	0.827	2016	0.12
CURATED	1	Disease or Syndrome	rs4917129	Cholangitis, Sclerosing	0.7	C06	disease		C0008313	Digestive System Diseases	2016	intergenic variant	0.807	2016	0.24
CURATED	1	Disease or Syndrome	rs4921482	Cholangitis, Sclerosing	0.7	C06	disease	LOC285626	C0008313	Digestive System Diseases	2016	intron variant	0.807	2016	0.12
CURATED	1	Disease or Syndrome	rs4946717	Cholangitis, Sclerosing	0.7	C06	disease	PRDM1	C0008313	Digestive System Diseases	2016	intron variant	0.827	2016	0.12
CURATED	1	Disease or Syndrome	rs4971079	Cholangitis, Sclerosing	0.7	C06	disease		C0008313	Digestive System Diseases	2016	intergenic variant	0.827	2016	0.12
CURATED	1	Disease or Syndrome	rs4986790	Cholangitis, Sclerosing	0.7	C06	disease	TLR4	C0008313	Digestive System Diseases	2016	missense variant	0.438	2016	0.8
CURATED	1	Disease or Syndrome	rs559928	Cholangitis, Sclerosing	0.7	C06	disease		C0008313	Digestive System Diseases	2016	intergenic variant	0.827	2016	0.12
CURATED	1	Disease or Syndrome	rs56167332	Cholangitis, Sclerosing	0.7	C06	disease		C0008313	Digestive System Diseases	2016	intron variant	0.807	2016	0.16
CURATED	1	Disease or Syndrome	rs56258221	Cholangitis, Sclerosing	0.7	C06	disease	LOC105377891	C0008313	Digestive System Diseases	2013	intron variant	0.925	2017	0.04
CURATED	1	Disease or Syndrome	rs568617	Cholangitis, Sclerosing	0.7	C06	disease	FIBP	C0008313	Digestive System Diseases	2016	non coding transcript exon variant	0.827	2016	0.12
CURATED	1	Disease or Syndrome	rs5743293	Cholangitis, Sclerosing	0.7	C06	disease	NOD2	C0008313	Digestive System Diseases	2016	frameshift variant	0.807	2016	0.2
CURATED	1	Disease or Syndrome	rs5757584	Cholangitis, Sclerosing	0.7	C06	disease		C0008313	Digestive System Diseases	2016	intron variant	0.827	2016	0.12
CURATED	1	Disease or Syndrome	rs582757	Cholangitis, Sclerosing	0.7	C06	disease	TNFAIP3	C0008313	Digestive System Diseases	2016	intron variant	0.776	2016	0.32
CURATED	1	Disease or Syndrome	rs587259	Cholangitis, Sclerosing	0.7	C06	disease		C0008313	Digestive System Diseases	2016	regulatory region variant	0.827	2016	0.12
CURATED	1	Disease or Syndrome	rs59867199	Cholangitis, Sclerosing	0.7	C06	disease		C0008313	Digestive System Diseases	2016	intergenic variant	0.827	2016	0.12
CURATED	1	Disease or Syndrome	rs6058869	Cholangitis, Sclerosing	0.7	C06	disease	DNMT3B	C0008313	Digestive System Diseases	2016	upstream gene variant	0.827	2016	0.12
CURATED	1	Disease or Syndrome	rs6062496	Cholangitis, Sclerosing	0.7	C06	disease	TNFRSF6B;RTEL1-TNFRSF6B	C0008313	Digestive System Diseases	2016	intron variant	0.827	2016	0.12
CURATED	1	Disease or Syndrome	rs60652743	Cholangitis, Sclerosing	0.7	C06	disease	PRKD2	C0008313	Digestive System Diseases	2013	intron variant	0.925	2017	0.04
CURATED	1	Disease or Syndrome	rs61802846	Cholangitis, Sclerosing	0.7	C06	disease	FCGR2A	C0008313	Digestive System Diseases	2016	upstream gene variant	0.827	2016	0.12
CURATED	1	Disease or Syndrome	rs61839660	Cholangitis, Sclerosing	0.7	C06	disease	IL2RA	C0008313	Digestive System Diseases	2016	intron variant	0.776	2016	0.28
CURATED	1	Disease or Syndrome	rs61861422	Cholangitis, Sclerosing	0.7	C06	disease	INPP5A	C0008313	Digestive System Diseases	2017	intron variant	1	2017	0.04
CURATED	1	Disease or Syndrome	rs62097857	Cholangitis, Sclerosing	0.7	C06	disease	PTPN2	C0008313	Digestive System Diseases	2016	intron variant	0.827	2016	0.12
CURATED	1	Disease or Syndrome	rs6425143	Cholangitis, Sclerosing	0.7	C06	disease		C0008313	Digestive System Diseases	2016	intron variant	0.827	2016	0.12
CURATED	1	Disease or Syndrome	rs6426833	Cholangitis, Sclerosing	0.7	C06	disease		C0008313	Digestive System Diseases	2016	TF binding site variant	0.827	2016	0.12
CURATED	1	Disease or Syndrome	rs6434978	Cholangitis, Sclerosing	0.7	C06	disease	LOC105373831	C0008313	Digestive System Diseases	2016	intron variant	0.827	2016	0.12
CURATED	1	Disease or Syndrome	rs6466198	Cholangitis, Sclerosing	0.7	C06	disease		C0008313	Digestive System Diseases	2016	regulatory region variant	0.827	2016	0.12
CURATED	1	Disease or Syndrome	rs6556411	Cholangitis, Sclerosing	0.7	C06	disease	LOC285626	C0008313	Digestive System Diseases	2016	intron variant	0.827	2016	0.12
CURATED	1	Disease or Syndrome	rs6561151	Cholangitis, Sclerosing	0.7	C06	disease	NRAD1;LOC107984576	C0008313	Digestive System Diseases	2016	intron variant	0.827	2016	0.12
CURATED	1	Disease or Syndrome	rs6600247	Cholangitis, Sclerosing	0.7	C06	disease		C0008313	Digestive System Diseases	2016	intergenic variant	0.827	2016	0.12
CURATED	1	Disease or Syndrome	rs661054	Cholangitis, Sclerosing	0.7	C06	disease	NXPE1;NXPE2	C0008313	Digestive System Diseases	2016	intron variant	0.827	2016	0.12
CURATED	1	Disease or Syndrome	rs663743	Cholangitis, Sclerosing	0.7	C06	disease	CCDC88B;LOC102723878	C0008313	Digestive System Diseases	2017	5 prime UTR variant	0.827	2017	0.12
CURATED	1	Disease or Syndrome	rs66504140	Cholangitis, Sclerosing	0.7	C06	disease	CD226	C0008313	Digestive System Diseases	2016	intron variant	0.827	2016	0.12
CURATED	1	Disease or Syndrome	rs6651252	Cholangitis, Sclerosing	0.7	C06	disease	LINC00824	C0008313	Digestive System Diseases	2016	intron variant	0.79	2016	0.2
CURATED	1	Disease or Syndrome	rs6693105	Cholangitis, Sclerosing	0.7	C06	disease		C0008313	Digestive System Diseases	2016	downstream gene variant	0.827	2016	0.12
CURATED	1	Disease or Syndrome	rs6697886	Cholangitis, Sclerosing	0.7	C06	disease		C0008313	Digestive System Diseases	2016	downstream gene variant	0.827	2016	0.12
CURATED	1	Disease or Syndrome	rs6720394	Cholangitis, Sclerosing	0.7	C06	disease	MIR4435-2HG	C0008313	Digestive System Diseases	2011	intron variant	0.925	2011	0.04
CURATED	1	Disease or Syndrome	rs6781808	Cholangitis, Sclerosing	0.7	C06	disease		C0008313	Digestive System Diseases	2016	upstream gene variant	0.827	2016	0.12
CURATED	1	Disease or Syndrome	rs679574	Cholangitis, Sclerosing	0.7	C06	disease	FUT2;LOC105447645	C0008313	Digestive System Diseases	2016	intron variant	0.827	2016	0.12
CURATED	1	Disease or Syndrome	rs6863411	Cholangitis, Sclerosing	0.7	C06	disease	NDFIP1	C0008313	Digestive System Diseases	2016	intron variant	0.827	2016	0.12
CURATED	1	Disease or Syndrome	rs702872	Cholangitis, Sclerosing	0.7	C06	disease	LINC01185	C0008313	Digestive System Diseases	2016	intron variant	0.827	2016	0.12
CURATED	1	Disease or Syndrome	rs7097656	Cholangitis, Sclerosing	0.7	C06	disease	TSPAN14	C0008313	Digestive System Diseases	2016	intron variant	0.827	2016	0.12
CURATED	1	Disease or Syndrome	rs7115956	Cholangitis, Sclerosing	0.7	C06	disease	RDX;LOC107984384	C0008313	Digestive System Diseases	2016	intron variant	0.827	2016	0.12
CURATED	1	Disease or Syndrome	rs714830	Cholangitis, Sclerosing	0.7	C06	disease	CDKAL1	C0008313	Digestive System Diseases	2016	intron variant	0.827	2016	0.12
CURATED	1	Disease or Syndrome	rs71559680	Cholangitis, Sclerosing	0.7	C06	disease		C0008313	Digestive System Diseases	2016	intergenic variant	0.827	2016	0.12
CURATED	1	Disease or Syndrome	rs71624119	Cholangitis, Sclerosing	0.7	C06	disease	ANKRD55	C0008313	Digestive System Diseases	2016	intron variant	0.776	2016	0.2
CURATED	1	Disease or Syndrome	rs7195296	Cholangitis, Sclerosing	0.7	C06	disease		C0008313	Digestive System Diseases	2016	intergenic variant	0.827	2016	0.12
CURATED	1	Disease or Syndrome	rs7236492	Cholangitis, Sclerosing	0.7	C06	disease	NFATC1;LOC101927897	C0008313	Digestive System Diseases	2016	non coding transcript exon variant	0.827	2016	0.12
CURATED	1	Disease or Syndrome	rs725613	Cholangitis, Sclerosing	0.7	C06	disease	CLEC16A	C0008313	Digestive System Diseases	2017	intron variant	0.851	2017	0.24
CURATED	1	Disease or Syndrome	rs726657	Cholangitis, Sclerosing	0.7	C06	disease	DELEC1	C0008313	Digestive System Diseases	2016	intron variant	0.827	2016	0.12
CURATED	1	Disease or Syndrome	rs72796367	Cholangitis, Sclerosing	0.7	C06	disease	NOD2	C0008313	Digestive System Diseases	2016	intron variant	0.827	2016	0.12
CURATED	1	Disease or Syndrome	rs72812861	Cholangitis, Sclerosing	0.7	C06	disease	CPEB4	C0008313	Digestive System Diseases	2016	3 prime UTR variant	0.827	2016	0.12
CURATED	1	Disease or Syndrome	rs72837826	Cholangitis, Sclerosing	0.7	C06	disease	MIR4435-2HG	C0008313	Digestive System Diseases	2017	intron variant	1	2017	0.04
CURATED	1	Disease or Syndrome	rs72871627	Cholangitis, Sclerosing	0.7	C06	disease	IFIH1	C0008313	Digestive System Diseases	2016	intron variant	0.827	2016	0.12
CURATED	1	Disease or Syndrome	rs72928038	Cholangitis, Sclerosing	0.7	C06	disease	BACH2	C0008313	Digestive System Diseases	2016	intron variant	0.695	2016	0.36
CURATED	1	Disease or Syndrome	rs72977586	Cholangitis, Sclerosing	0.7	C06	disease	STK11	C0008313	Digestive System Diseases	2016	intron variant	0.827	2016	0.12
CURATED	1	Disease or Syndrome	rs7313895	Cholangitis, Sclerosing	0.7	C06	disease	LRRK2	C0008313	Digestive System Diseases	2016	intron variant	0.827	2016	0.12
CURATED	1	Disease or Syndrome	rs73178598	Cholangitis, Sclerosing	0.7	C06	disease	LOC105376976	C0008313	Digestive System Diseases	2016	intron variant	0.827	2016	0.12
CURATED	1	Disease or Syndrome	rs7404095	Cholangitis, Sclerosing	0.7	C06	disease	PRKCB	C0008313	Digestive System Diseases	2016	intron variant	0.827	2016	0.12
CURATED	1	Disease or Syndrome	rs7426056	Cholangitis, Sclerosing	0.7	C06	disease		C0008313	Digestive System Diseases	2013	regulatory region variant	0.807	2017	0.12
CURATED	1	Disease or Syndrome	rs7468800	Cholangitis, Sclerosing	0.7	C06	disease		C0008313	Digestive System Diseases	2016	regulatory region variant	0.827	2016	0.12
CURATED	1	Disease or Syndrome	rs74817271	Cholangitis, Sclerosing	0.7	C06	disease	TNIP1	C0008313	Digestive System Diseases	2016	intron variant	0.807	2016	0.12
CURATED	1	Disease or Syndrome	rs74856421	Cholangitis, Sclerosing	0.7	C06	disease		C0008313	Digestive System Diseases	2017	downstream gene variant	1	2017	0.04
CURATED	1	Disease or Syndrome	rs74956615	Cholangitis, Sclerosing	0.7	C06	disease	FDX2;RAVER1	C0008313	Digestive System Diseases	2016	3 prime UTR variant	0.807	2016	0.16
CURATED	1	Disease or Syndrome	rs7517847	Cholangitis, Sclerosing	0.7	C06	disease	IL23R;C1orf141	C0008313	Digestive System Diseases	2016	intron variant	0.689	2016	0.6
CURATED	1	Disease or Syndrome	rs7552167	Cholangitis, Sclerosing	0.7	C06	disease		C0008313	Digestive System Diseases	2016	upstream gene variant	0.807	2016	0.12
CURATED	1	Disease or Syndrome	rs7556897	Cholangitis, Sclerosing	0.7	C06	disease		C0008313	Digestive System Diseases	2016	intergenic variant	0.807	2016	0.12
CURATED	1	Disease or Syndrome	rs7608910	Cholangitis, Sclerosing	0.7	C06	disease	PUS10	C0008313	Digestive System Diseases	2016	intron variant	0.827	2016	0.12
CURATED	1	Disease or Syndrome	rs76913543	Cholangitis, Sclerosing	0.7	C06	disease		C0008313	Digestive System Diseases	2016	intergenic variant	0.827	2016	0.12
CURATED	1	Disease or Syndrome	rs7731017	Cholangitis, Sclerosing	0.7	C06	disease	DCTN4	C0008313	Digestive System Diseases	2018	intron variant	0.925	2018	0.08
CURATED	1	Disease or Syndrome	rs77981966	Cholangitis, Sclerosing	0.7	C06	disease	THADA	C0008313	Digestive System Diseases	2016	intron variant	0.827	2016	0.12
CURATED	1	Disease or Syndrome	rs7805114	Cholangitis, Sclerosing	0.7	C06	disease		C0008313	Digestive System Diseases	2016	downstream gene variant	0.827	2016	0.12
CURATED	1	Disease or Syndrome	rs7848647	Cholangitis, Sclerosing	0.7	C06	disease	TNFSF15	C0008313	Digestive System Diseases	2016	upstream gene variant	0.732	2016	0.32
CURATED	1	Disease or Syndrome	rs78973538	Cholangitis, Sclerosing	0.7	C06	disease	GBAP1	C0008313	Digestive System Diseases	2016	intron variant	0.827	2016	0.12
CURATED	1	Disease or Syndrome	rs7915475	Cholangitis, Sclerosing	0.7	C06	disease	ZNF365	C0008313	Digestive System Diseases	2016	intron variant	0.827	2016	0.12
CURATED	1	Disease or Syndrome	rs7933433	Cholangitis, Sclerosing	0.7	C06	disease		C0008313	Digestive System Diseases	2016	intergenic variant	0.827	2016	0.12
CURATED	1	Disease or Syndrome	rs7937682	Cholangitis, Sclerosing	0.7	C06	disease	PPP2R1B;SIK2	C0008313	Digestive System Diseases	2013	intron variant	0.925	2017	0.04
CURATED	1	Disease or Syndrome	rs79390277	Cholangitis, Sclerosing	0.7	C06	disease	TANGO6	C0008313	Digestive System Diseases	2017	intron variant	1	2017	0.04
CURATED	1	Disease or Syndrome	rs79493594	Cholangitis, Sclerosing	0.7	C06	disease	PKIG	C0008313	Digestive System Diseases	2016	intron variant	0.827	2016	0.12
CURATED	1	Disease or Syndrome	rs79568124	Cholangitis, Sclerosing	0.7	C06	disease		C0008313	Digestive System Diseases	2016	intron variant	0.827	2016	0.12
CURATED	1	Disease or Syndrome	rs80060485	Cholangitis, Sclerosing	0.7	C06	disease	FOXP1	C0008313	Digestive System Diseases	2017	intron variant	1	2017	0.04
CURATED	1	Disease or Syndrome	rs8006884	Cholangitis, Sclerosing	0.7	C06	disease	PPP2R3C;FAM177A1;LOC101927178	C0008313	Digestive System Diseases	2016	intron variant	0.827	2016	0.12
CURATED	1	Disease or Syndrome	rs80174646	Cholangitis, Sclerosing	0.7	C06	disease	IL23R	C0008313	Digestive System Diseases	2016	intron variant	0.827	2016	0.12
CURATED	1	Disease or Syndrome	rs8061882	Cholangitis, Sclerosing	0.7	C06	disease	CLEC16A	C0008313	Digestive System Diseases	2016	intron variant	0.827	2016	0.12
CURATED	1	Disease or Syndrome	rs850526	Cholangitis, Sclerosing	0.7	C06	disease	GNGT2;ABI3	C0008313	Digestive System Diseases	2017	intron variant	1	2017	0.04
CURATED	1	Disease or Syndrome	rs853974	Cholangitis, Sclerosing	0.7	C06	disease		C0008313	Digestive System Diseases	2018	intron variant	0.882	2018	0.12
CURATED	1	Disease or Syndrome	rs860262	Cholangitis, Sclerosing	0.7	C06	disease	JAZF1	C0008313	Digestive System Diseases	2016	intron variant	0.807	2016	0.2
CURATED	1	Disease or Syndrome	rs871656	Cholangitis, Sclerosing	0.7	C06	disease	IL1R1	C0008313	Digestive System Diseases	2016	intron variant	0.827	2016	0.12
CURATED	1	Disease or Syndrome	rs925255	Cholangitis, Sclerosing	0.7	C06	disease	FOSL2;FLJ31356	C0008313	Digestive System Diseases	2016	intron variant	0.827	2016	0.12
CURATED	1	Disease or Syndrome	rs928722	Cholangitis, Sclerosing	0.7	C06	disease		C0008313	Digestive System Diseases	2016	intergenic variant	0.827	2016	0.12
CURATED	1	Disease or Syndrome	rs9297145	Cholangitis, Sclerosing	0.7	C06	disease	KPNA7	C0008313	Digestive System Diseases	2016	intergenic variant	0.827	2016	0.12
CURATED	1	Disease or Syndrome	rs941823	Cholangitis, Sclerosing	0.7	C06	disease	LINC00598	C0008313	Digestive System Diseases	2016	intron variant	0.827	2016	0.12
CURATED	1	Disease or Syndrome	rs9491891	Cholangitis, Sclerosing	0.7	C06	disease		C0008313	Digestive System Diseases	2016	intergenic variant	0.827	2016	0.12
CURATED	1	Disease or Syndrome	rs9494840	Cholangitis, Sclerosing	0.7	C06	disease		C0008313	Digestive System Diseases	2016	regulatory region variant	0.827	2016	0.12
CURATED	1	Disease or Syndrome	rs9554587	Cholangitis, Sclerosing	0.7	C06	disease		C0008313	Digestive System Diseases	2016	downstream gene variant	0.827	2016	0.12
CURATED	1	Disease or Syndrome	rs9687958	Cholangitis, Sclerosing	0.7	C06	disease		C0008313	Digestive System Diseases	2016	intron variant	0.827	2016	0.12
CURATED	1	Disease or Syndrome	rs9797244	Cholangitis, Sclerosing	0.7	C06	disease	NOS2	C0008313	Digestive System Diseases	2016	intron variant	0.827	2016	0.12
CURATED	1	Disease or Syndrome	rs9889296	Cholangitis, Sclerosing	0.7	C06	disease		C0008313	Digestive System Diseases	2016	intergenic variant	0.827	2016	0.12
CURATED	1	Disease or Syndrome	rs9977672	Cholangitis, Sclerosing	0.7	C06	disease		C0008313	Digestive System Diseases	2016	intergenic variant	0.827	2016	0.12
CURATED	1	Disease or Syndrome	rs10883371	Primary sclerosing cholangitis	0.7	C06	disease	NKX2-3;LINC01475	C0566602	Digestive System Diseases	2013	upstream gene variant	1	2013	0.04
CURATED	1	Disease or Syndrome	rs10905718	Primary sclerosing cholangitis	0.7	C06	disease		C0566602	Digestive System Diseases	2011	upstream gene variant	1	2011	0.04
CURATED	1	Disease or Syndrome	rs11168249	Primary sclerosing cholangitis	0.7	C06	disease	HDAC7	C0566602	Digestive System Diseases	2011	intron variant	0.807	2013	0.12
CURATED	1	Disease or Syndrome	rs11203203	Primary sclerosing cholangitis	0.7	C06	disease	UBASH3A	C0566602	Digestive System Diseases	2013	intron variant	0.807	2013	0.24
CURATED	1	Disease or Syndrome	rs11676348	Primary sclerosing cholangitis	0.7	C06	disease		C0566602	Digestive System Diseases	2013	regulatory region variant	0.79	2013	0.16
CURATED	1	Disease or Syndrome	rs12369214	Primary sclerosing cholangitis	0.7	C06	disease	RIC8B	C0566602	Digestive System Diseases	2013	intron variant	0.807	2013	0.12
CURATED	1	Disease or Syndrome	rs12479056	Primary sclerosing cholangitis	0.7	C06	disease	PUS10	C0566602	Digestive System Diseases	2013	synonymous variant	1	2013	0.04
CURATED	1	Disease or Syndrome	rs13132245	Primary sclerosing cholangitis	0.7	C06	disease		C0566602	Digestive System Diseases	2012	intergenic variant	1	2012	0.04
CURATED	1	Disease or Syndrome	rs13140464	Primary sclerosing cholangitis	0.7	C06	disease		C0566602	Digestive System Diseases	2013	regulatory region variant	0.925	2013	0.04
CURATED	1	Disease or Syndrome	rs17683107	Primary sclerosing cholangitis	0.7	C06	disease	GAS7	C0566602	Digestive System Diseases	2011	intron variant	1	2011	0.04
CURATED	1	Disease or Syndrome	rs1788097	Primary sclerosing cholangitis	0.7	C06	disease	CD226	C0566602	Digestive System Diseases	2013	intron variant	0.925	2013	0.04
CURATED	1	Disease or Syndrome	rs2836883	Primary sclerosing cholangitis	0.7	C06	disease		C0566602	Digestive System Diseases	2013	intergenic variant	0.882	2013	0.08
CURATED	1	Disease or Syndrome	rs2844559	Primary sclerosing cholangitis	0.7	C06	disease		C0566602	Digestive System Diseases	2010	intron variant	1	2010	0.04
CURATED	1	Disease or Syndrome	rs3099844	Primary sclerosing cholangitis	0.7	C06	disease	MICB-DT	C0566602	Digestive System Diseases	2010	non coding transcript exon variant	0.732	2010	0.4
CURATED	1	Disease or Syndrome	rs3134883	Primary sclerosing cholangitis	0.7	C06	disease	IL2RA	C0566602	Digestive System Diseases	2011	intron variant	1	2011	0.04
CURATED	1	Disease or Syndrome	rs3184504	Primary sclerosing cholangitis	0.7	C06	disease	ATXN2;SH2B3	C0566602	Digestive System Diseases	2013	missense variant	0.572	2013	0.6
CURATED	1	Disease or Syndrome	rs34762726	Primary sclerosing cholangitis	0.7	C06	disease	BSN	C0566602	Digestive System Diseases	2013	missense variant	1	2013	0.04
CURATED	1	Disease or Syndrome	rs3748816	Primary sclerosing cholangitis	0.7	C06	disease	MMEL1	C0566602	Digestive System Diseases	2012	missense variant	0.827	2013	0.2
CURATED	1	Disease or Syndrome	rs4147359	Primary sclerosing cholangitis	0.7	C06	disease		C0566602	Digestive System Diseases	2013	upstream gene variant	0.925	2013	0.04
CURATED	1	Disease or Syndrome	rs415595	Primary sclerosing cholangitis	0.7	C06	disease	TNP2;RMI2;LOC105371082	C0566602	Digestive System Diseases	2013	intron variant	1	2013	0.04
CURATED	1	Disease or Syndrome	rs4391646	Primary sclerosing cholangitis	0.7	C06	disease	LOC112268276	C0566602	Digestive System Diseases	2011	intron variant	1	2011	0.04
CURATED	1	Disease or Syndrome	rs56258221	Primary sclerosing cholangitis	0.7	C06	disease	LOC105377891	C0566602	Digestive System Diseases	2013	intron variant	0.925	2013	0.04
CURATED	1	Disease or Syndrome	rs60652743	Primary sclerosing cholangitis	0.7	C06	disease	PRKD2	C0566602	Digestive System Diseases	2013	intron variant	0.925	2013	0.04
CURATED	1	Disease or Syndrome	rs633683	Primary sclerosing cholangitis	0.7	C06	disease	PHLDB1	C0566602	Digestive System Diseases	2013	non coding transcript exon variant	1	2013	0.04
CURATED	1	Disease or Syndrome	rs6678400	Primary sclerosing cholangitis	0.7	C06	disease	LOC112268276	C0566602	Digestive System Diseases	2011	intron variant	1	2011	0.04
CURATED	1	Disease or Syndrome	rs6720394	Primary sclerosing cholangitis	0.7	C06	disease	MIR4435-2HG	C0566602	Digestive System Diseases	2011	intron variant	0.925	2011	0.04
CURATED	1	Disease or Syndrome	rs694739	Primary sclerosing cholangitis	0.7	C06	disease	LOC102723878	C0566602	Digestive System Diseases	2013	upstream gene variant	0.763	2013	0.32
CURATED	1	Disease or Syndrome	rs6971637	Primary sclerosing cholangitis	0.7	C06	disease	LOC101927243	C0566602	Digestive System Diseases	2011	non coding transcript exon variant	1	2011	0.04
CURATED	1	Disease or Syndrome	rs7556897	Primary sclerosing cholangitis	0.7	C06	disease		C0566602	Digestive System Diseases	2013	intergenic variant	0.807	2013	0.12
[truncated: 3 more rows]

## Sheet: SNP(UC)
source	ei	disease_semantic_type	variantid	disease_name	score	disease_class	disease_type	gene_symbol	diseaseid	disease_class_name	year_initial	variant_consequence_type	variant_dsi	year_final	variant_dpi
[truncated: 475 more rows]

[truncated: 5 more sheets: Common DEGs (UC & PSC), Biological Process, Molecular Function, KEGG pathway, Transcription Factors]
